# Supplementary material for: Substrate Matters: Ionic Silver Alters Lettuce Growth, Nutrient Uptake, and Root Microbiome in a Hydroponics System
Source: Microorganisms. 2024 Mar 4;12(3):515. doi: 10.3390/microorganisms12030515 (PMC10975162; doi:10.3390/microorganisms12030515)
Supplement: Supplementary file 1 [file microorganisms-12-00515-s001.zip]

Archive with 1 entries (1 files):
- microorganisms-2839977-supplementary.xlsx
