# Supplementary material for: Substrate Matters: Ionic Silver Alters Lettuce Growth, Nutrient Uptake, and Root Microbiome in a Hydroponics System
Source: Microorganisms. 2024 Mar 4;12(3):515. doi: 10.3390/microorganisms12030515 (PMC10975162; doi:10.3390/microorganisms12030515)
Supplement: Supplementary file 1 [file microorganisms-12-00515-s001.zip › microorganisms-2839977-supplementary.xlsx]

## Sheet: ST1_Metaphlan_adundances_126
OTU	genera	A_Root_500ppb_G1_B	A_Root_500ppb_G1_C	A_Root_500ppb_G1_D	A_Root_500ppb_G2_D	A_Root_500ppb_G2_A	A_Root_500ppb_G2_B	A_Root_500ppb_G2_C	A_Root_500ppb_G3_A	A_Root_500ppb_G3_B	A_Root_500ppb_G3_C	A_Root_500ppb_G3_D	A_Shoot_500ppb_G1_B	A_Shoot_500ppb_G2_C	A_Root_125ppb_G1_A	A_Root_125ppb_G1_B	A_Root_125ppb_G1_C	A_Root_125ppb_G2_A	A_Root_125ppb_G2_B	A_Root_125ppb_G2_C	A_Root_125ppb_G2_D	A_Root_125ppb_G3_A	A_Root_125ppb_G3_B	A_Root_125ppb_G3_C	A_Root_125ppb_G3_D	A_Shoot_125ppb_G1_A	A_Shoot_125ppb_G1_C	A_Root_125ppb_G1_D	A_Root_031ppb_G2_A	A_Root_031ppb_G2_B	A_Root_031ppb_G2_C	A_Root_031ppb_G2_D	A_Root_031ppb_G3_B	A_Shoot_031ppb_G1_A	A_Shoot_031ppb_G1_C	A_Root_031ppb_G1_D	A_Root_031ppb_G1_A	A_Root_031ppb_G1_B	A_Root_031ppb_G1_C	A_Root_control_G2_A	A_Root_control_G2_B	A_Root_control_G2_C	A_Root_control_G1_A	A_Root_control_G2_D	A_Root_control_G1_D	A_Root_control_G3_A	A_Root_control_G3_B	A_Root_control_G1_B	A_Root_control_G1_C
otu1	g__Achromobacter	0	0	0	0	0	0	0	0.0595064	0.0097383	0.0657293	0	0	0	0.119123	0.133239	0	0	0	0	0	0	0	0	0.142163	0	0	0	0	0	0	0	0.204848	0	0	0	0	0	0	0	0	0	0	0	0	0.383778	0.472152	0	0
otu2	g__Afipia	0	0	0	0	0	0	0	0.0148997	0.0304318	0.105107	0.046902	0	0	0	0	0	0	0	0	0	0.0440594	0.0747992	0.0325985	0.0533828	0	0	0	0	0	0	0	0.0108127	0	0	0	0	0	0	1.93016	3.86344	0.105869	0	0.290737	0	0.0216028	0.0295676	0	0.0205076
otu3	g__Agrobacterium	0.93899	1.08719	4.68223	0	0	0	0	0	0	0	0	0	0	1.03703	0.319888	0.547436	0	0	0	0	0	0.130525	0.17263	0.151307	0	0	0.0368616	0	0	0	0	0	0	0	0	0	0	0	0	0	0	0.0457345	0	0	0	0	0	0
otu4	g__Agromyces	0	0	0	0	0	0	0	0.00454225	0	0	0	0	0	0	0	0	0	0	0	0	0	0	0	0.0261225	0	0	0	0	0	0	0	0	0	0	0	0	0	0	0	0	0	0	0	0	0	0	0	0
otu5	g__Amnibacterium	0	0	0.0131468	0	0	0	0	0	0	0	0	0	0	0	0	0	0	0	0	0	0	0	0	0	0	0	0	0	0	0	0	0	0	0	0	0	0	0	0	0	0	0	0	0	0	0	0	0
otu6	g__Arthrobacter	0	0	0	0	0	0	0	0.0942648	0.11991	0.0590792	0.0680712	0	0	0	0	0	0	0	0	0	0	0.0121319	0.017562	0.0311306	0	0	0	0	0	0	0	0.0386042	0	0	0	0	0	0	0	0	0	0	0	0	0.147181	0.138896	0	0
otu7	g__Asticcacaulis	0	0	0	0	0	0	0	0.00113412	0.137967	0	0	0	0	0	0.0704559	0	0.236907	0.0386695	0	0	0	0.819423	0.573432	0.472527	0	0	0	0	0.916094	0.237805	0	0.172195	0	0	0	0	0	0	0.517147	1.50517	0	0	0.160164	0	2.14768	1.88796	0	0
otu8	g__Azospirillum	0.0639522	0	0	0	0.023456	0.0184324	0.182178	0.00156809	0.0120466	0	0	0	0	2.92824	1.21614	0.586525	1.01748	0.739725	0	0	0	0	0	0	0	0	0.0485587	0.718175	0.438039	0.0614261	0.423402	0	0	0	0	0.328378	0.127952	0	2.3638	4.28088	0	0.0848026	0.469107	0	0	0	0.0106759	0.411236
otu9	g__Bdellovibrionales_unclassified	0	0	0	0	0	0	0	0	0	0	0	0	0	0	0	0	0	0	0	0	0	0	0	0	0	0	0	0	0	0	0	0	0	0	0	0	0	0	0	0	0	0	0	0	0	0	0	0
otu10	g__Beijerinckiaceae_unclassified	0	0	0	0	0	0	0	0	0	0	0	0	0	0	0	0	0	0	0	0	0	0	0	0	0	0	0	0	0	0	0	0	0	0	0	0	0	0	0	0	0	0	0	0	0	0	0	0
otu11	g__Bordetella	0.103025	0	0	0	0	0.00528173	0.198229	0	0.0144227	0	0	0	0	0.117398	0.159263	0.106084	0	0	0	0	0	0	0	0	0	0	1.13605	0.271999	0.0402419	0.00508015	0	0	0	0	4.18516	0.149154	0.0521279	0.0218357	0	0	0	0.099933	0.0388303	0.22205	0	0	2.73424	0
otu12	g__Bosea	0	0	0	0	0	0	0	0	0	0	0	0	0	0	0.0508139	0	0	0	0	0	0	0	0	0	0	0	0	0	0	0	0	0	0	0	0	0	0	0	0	0	0	0	0	0	0	0	0	0
otu13	g__Bradyrhizobium	0	0	0	0	0	0	0.0134068	0	0	1.20245	0.591259	0	0	0	0	0	0	0	0	0	0	0	0	0	0	0	0	0	0	0	0	0	0	0	0	0	0	0	0.0528169	0.222392	0	0	0	0	0	0	0	0
otu14	g__Brevibacillus	0	0	0	0	0	0	0	0	0	0	0	0	0	0	0	0	0	0	0	0	0	0	0	0	0	0	0	0	0	0	0	0	0	0	0	0	0	0	0	0	0	0	0	0	0	0	0	0.00542803
otu15	g__Caballeronia	0	0	0	0	0	0	0	0.837279	0	0	0	0	0	0	0	0	0	0	0	0	0	0	0	0	0	0	0	0	0	0	0	0	0	0	0	0	0	0	0	0	0	0.403047	0.328025	0	0	0	2.87371	0
otu16	g__Candidatus_Amoebophilus	0	0	0	0	0	0	0.00560414	0	0.000755879	0	0.000990492	0	0	0	0	0	0	0	0	0	0	0	0	0	0	0	0	0	0	0	0	0	0	0	0	0	0	0	0	0	0	0	0	0	0	0	0	0
otu17	g__Candidatus_Babela	0	0	0	0	0	0	0	0	0	0	0	0	0	0	0	0	0	0	0	0	0	0	0	0	0	0	0	0	0	0	0	0	0	0	0	0	0	0	0	0	0.0204413	0	0.0534848	0	0	0	0	0
otu18	g__Chryseobacterium	0	0	0	0	0	0	0	0	0	0	0	0	0	0	0	0	0	0	0	0	0	0	0	0	0	0	0	0	0	0	0	0	0	0	0	0	0	0	0	0	0	0	0	0	0	0	0	0
otu19	g__Cupriavidus	0	0	1.65634	0	0	0	0	0	0	0	0	0	0	6.23687	6.37936	4.12487	0	0.123933	0	0	0	0	0	0	2.13549	0	3.8996	0	0	0	0	0	0	0	0.161669	0.279274	0.122607	0.0393802	0	0	0	0	0	0	0	0	0	1.24492
otu20	g__Enterobacter	0	0	0	0	0	0	0	0	0	0	0	0	0	0	0	0	0	0	0	0	0	0	0	0	0	0	0	0	0	0	0	0	0	0	0.447883	0.138407	0	0.025234	0	0	0	0	0	0	0	0	0	0
otu21	g__GGB2582	0	0	0	0	0	0	0	0	0	0	0	0	0	0	0	0	0	0	0	0	0	0	0	0	0	0	0	0	0	0	0	0	0	0	0	0	0	0	0	0	0	0	0	0	0	0.0681757	0	0
otu22	g__Gordonia	0.157342	0	0	0	0	0	0	0	0	0	0	0	0	0	0	0	0	0	0	0	0	0	0	0	0	0	0	0	0	0	0	0	0	0	1.60377	0	0	0	0	0	0	0	0	0	0.378314	0.148014	0	0
otu23	g__Herbaspirillum	0	0	0	0	0	0	0	0	0	0	0	0	0	0	0.295403	0.199007	15.22	2.20966	0	0	0	0	0.940328	3.45558	0	0	3.09806	24.0681	0.149682	0	0.0268821	0.67051	0	6.0278	0	41.9254	38.2262	47.2109	12.3275	12.494	8.73797	0.0639904	0.39791	0.923397	0	0	0	14.6587
otu24	g__Hydrobacter	0	0	0	0	0	0	0	0	0	0	0	0	0	0	0	0	0	0	0	0	0	0	0	0	0	0	0	0	0	0	0	0	0	0	0.189367	0	0	0	0	0	0	0	0	0	0	0	0	0
otu25	g__Hydrocarboniphaga	0	0	0	0	0	0	0	0	0	0.188209	0.0833417	0	0	0	0	0	0	0	0	0	0.142359	0	0	0	0	0	0	0	0	0	0	0	0	0	0	0	0	0	0	0	0	0	0	0	0	0	0	0
otu26	g__Hydrotalea	10.1434	8.78707	5.46132	0	0	0	0	0	0	0	0	0	0	1.38192	2.85228	0.84311	0	0	0	0	0	0	0	0	0	0	0	0	0	0	0	0	0	0	1.02635	0	0	0	0.721419	0.102019	0	1.22581	0	0.671473	0	0	1.34878	0.181007
otu27	g__Hyphomicrobium	0	0	0	0	0	0	0	0.0195924	0.05061	0	0	0	0	0	0	0	0	0	0	0	0	1.9876	0.966542	2.78182	0	0	0	0	0	0	0	0.954534	0	0	0	0	0	0	0	0	0	0	0	0	3.47812	6.30115	0	0
otu28	g__Klebsiella	0.335138	0	1.25982	0	0	0	0	0	0	0	0	0	0	0.654853	0	0	0	0	0	0	0	0	0	0	0	0	0	0	0	0	0	0	0	0	0	0	0	0	0	0	0	0	0	0	0	0	0	0
otu29	g__Labrys	0	0	0	0	0	0	0	0	0	0	0	0	0	0	0	0	0	0	0	0	0	0	0	0	0	0	0	0	0	0	0	0	0	0	0	0	0.00162587	0	0	0	0	0	0	0	0	0	0	0
otu30	g__Legionella	0	0	0	0	0	0	0	0	0	0	0	0	0	0	0	0	0	0	0	0	0	0	0	0	0	0	0	0	0	0	0	0	0	0	0	0	0	0	0	0	0	0	0	0	0	0	0	0
otu31	g__Leifsonia	0	0	1.3411	0	3.12838	0.0690014	0.0174088	0.0284166	0.215917	0.0302329	0.0718568	0	0	0	0	0	0	0.331231	0.0245863	0	0	0.326211	0.060955	0.134963	0	0	0	0	1.83998	0	0	0.00386042	0	0	0.0429005	0	0	0	0	0.0308627	0	0	0.0301457	0	0.0377029	0.154324	0	0
otu32	g__Luteibacter	0	0	0	0	0	0.0655951	0.0318574	0	0	0	0	0	0	0	0	0	0	0	0	0	0	0	0	0	0	0	0	0	0	0	0	0	0	0	0	0	0	0	0	0	0	0	0	0	0	0	0	0
otu33	g__Massilia	0.14249	0	0.115917	32.1452	47.0639	33.0355	55.0834	23.536	12.7655	21.2411	14.6362	0	12.8984	24.0272	21.6665	12.0416	30.1386	18.3917	44.2292	45.0433	12.3593	13.2373	21.3829	18.39	0	17.6879	0.511984	26.3981	44.5105	49.3422	44.2102	21.7859	0	0	20.4754	14.7213	16.1774	12.0344	19.6359	10.0757	44.7812	58.6073	33.5263	24.7288	6.26016	12.4143	45.1991	7.77849
otu34	g__Mesorhizobium	0	0	0	0	0	0	0	0	0	0	0	0	0	0	0	0	0	0	0	0	0	0	0	0	0	0	0.0282867	0	0	0	0	0	0	0	0	0	0	0	0	0	0	0	0	0	0	0	0	0.037537
otu35	g__Methylobacterium	0	0	3.38765	0.0959788	0.508223	1.21744	0.885792	2.01919	1.63752	2.19086	3.73588	0	0	0	0.0872473	0	1.22475	2.2076	1.45786	0	2.326	2.80651	2.88853	3.42025	0	0	3.28271	0.572726	0	0	1.80338	0.613376	0	0	0.276508	0.0204307	0.136165	0	0.13111	1.0012	0.0341198	0	0.127627	1.20703	2.77291	2.61206	0.570998	0
otu36	g__Methylophilus	0.0712066	0	0.0475994	0	0	0	0	0	0	0	0	0	0	0	0.0102039	0	0	0	0	0	0	0	0	0	0	0	0.0289067	0	0	0	0	0	0	0	0.0186509	0.0105461	0.0179096	0	0	0	0	0	0	0	0	0	0	0.060145
otu37	g__Methylorubrum	0	0	0	0	0	0	0	0	0	0	0	0	0	0	0	0	0	0	0	0	0	0	0	0	0	0	0	0	0	0	0	0.0153451	0	0	0.458977	0	0	0	0	0	0	0	0	0	0	0	0	0.392603
otu38	g__Microbacterium	0	0	1.5516	0.0258282	0.11708	0.465278	0.230898	1.04163	1.50446	0.0285973	0	0	0	0.24843	0.0764265	0.243703	0.586697	1.53147	0.083597	0	0.422634	4.11408	5.3802	5.07061	0	0	0	0	0	0.0163574	0.0531306	0.389999	0	0	0.533876	0	0	0	0.324547	0.611266	1.03793	0	5.57098	0.758993	1.43031	1.50308	0	2.0472
otu39	g__Mucilaginibacter	0	0	0	0	0	0	0	2.43007	1.63548	0.0427763	0	0	0	0	0	0	0	0	0	0	1.27568	0.157687	1.04587	1.23985	0	0	0	0	0	0	0	0.295272	0	0	0	0	0	0	0	0.021579	0	0	0	0	0.0400316	0.00367128	0	0
otu40	g__Novosphingobium	0	0	0	0	0	0	0	0.0108262	0.00617923	0	0	0	0	0.0689056	0.0771639	0.045858	0	0	0	0	0	0.0255697	0.00439265	0.0341569	0	0	0	0	0	0	0	0	0	0	0	0	0	0	0	0	0	0	0	0	0.0456865	0.117315	0	0
otu41	g__Nubsella	0	0	0	0	0	0	0.015591	0	0	0	0	0	0	0	0.0224926	0.0177863	0	0	0	0	0	0	0	0	0	0	0	0	0	0	0	0	0	0	0.0108127	0.337921	0.217325	0.389866	0	0	0	0	0	0	0	0	0	0.0962742
otu42	g__Paenarthrobacter	0	0	0.0134873	0	0	0	0	0	0	0	0	0	0	0	0	0	0	0	0	0	0	0	0.191973	0.0261878	0	0	0	0	0	0	0	0	0	0	0	0	0	0	0	0	0	0	0	0	0	0	0	0
otu43	g__Paenibacillus	0	0	0.106476	1.59459	1.45289	0.201513	0.882135	0.566132	0.531471	0.126913	0.00836905	0	0	0	0	0	0	0	0	0	0	0	0	0.0693677	0	0	0	0	0	0	0.00374627	0.000544587	0	0	0	0.250185	0	0	0	0	0	0.0758147	0	0	0	0	0	0.337216
otu44	g__Pandoraea	5.92286	4.39876	3.8349	0	0.259567	1.18468	0.993434	0	0	0	0	0	0	5.30113	4.43032	2.54531	0	0	1.91268	1.47837	0	0	0	0	1.43359	0	2.36148	0.643514	1.77689	1.50122	1.1833	0	0	0	1.12722	0.034507	0	0	0.158187	1.46169	1.36755	1.69	3.18137	0.698602	0	0	1.71271	0.630646
otu45	g__Pantoea	5.09073	22.3704	0	0	0	3.87632	0.674027	0	0	0	0	0	0	0.996069	1.32817	0.981114	0	0	0	0	0	0	0	0	0	0	18.6291	0	0	0	0	0	0	0	0	0.20505	0.269486	0	0	0	0	1.91113	0	0	0	0	0	0
otu46	g__Paraburkholderia	0	0	0	0	0	0	0	0	0	0	0	0	0	0	0	0	0	0	0	0	0	0	0	0	0	0	0	0	0	0	0	8.24054	0	0	0	0	0	0	0	0	0	0	0	0	3.23349	2.09254	0	0
otu47	g__Phenylobacterium	0	0	0	0	0	0	0	0	0	0	0	0	0	0	0	0	0	0	0	0	0	0	0	0.00342735	0	0	0	0	0	0	0	0	0	0	0	0	0	0	0	0	0	0	0	0	0	0	0	0
otu48	g__Phyllobacterium	0	0	0	0	0	0	0	0	0	0	0	0	0	0.0860145	0	0	0	0	0	0	0	0	0	0	0	0	0	0	0	0	0	0	0	0	0	0	0	0	0	0	0	0	0	0	0	0	0	0
otu49	g__Pigmentiphaga	0	0	0	0	0	0	0	0	0	0	0	0	0	0	0	0	0	0	0	0	0	0	0	0	0	0	0	0	0	0	0	0	0	0	0	0	0	0	0	0.0183594	0	0	0	0	0	0	0	0
otu50	g__Pimelobacter	0	0	0	0	0	0.049089	0.0456953	0.369502	0.469879	0.348856	0.280193	0	0	0.0059238	0.0931399	0	0.471853	0.544399	0.459455	0.293679	0	0.299409	0.172049	0.324573	0	0	0.279446	0.451686	0.472759	0.446286	0.30047	0.115949	0	0	0	0.529296	0.197722	0.184462	0.566505	1.07222	0.488785	0	0.807313	0	0.437941	0.490472	0	0.0341115
otu51	g__Prosthecobacter	0	0	0	0	0	0	0	0	0	0	0	0	0	0	0	0	0	0	0	0	0	0	0	0	0	0	0	0	0	0	0	0	0	0	0	0	0	0	0.0175891	0.0775193	0	0	0	0	0	0	0	0
otu52	g__Prosthecomicrobium	0	0	0	0	0	0	0	0	0	0	0	0	0	0	0	0	0	0	0	0	0	0	0	0	0	0	0	0	0	0	0	0	0	0	0	0	0	0	0	0	0	0	0	0	0	0	0	0
otu53	g__Pseudacidovorax	0	0	0.31878	0	0.0836831	0.144284	0.230812	0.0246728	0.0252762	0.114345	0	0	0	1.19954	1.18298	0.187266	0.0940039	0.104439	0	0	0	0.768975	0.477164	0.865357	0	0	0.789272	0	0	0.341608	0.055788	0.0894001	0	6.38516	0.474757	6.29918	4.15301	7.03246	0.0841452	0.193213	0	0	0.0384482	0.0276459	0.242612	0.464981	0	2.61725
otu54	g__Pseudarthrobacter	4.47552	4.11282	3.99576	0	0	0	0	0	0	0	0	0	0	0.228039	0.015437	0.00346369	0.0259766	0	0	0	0	0	0	0	0	0	0.415419	0.0831553	0	0	0	0	0	0	0.0703651	0.29862	1.34341	1.17188	0	0	0	0.17124	0.342798	0.235487	0	0	0.12655	0.119996
otu55	g__Pseudolabrys	0	0	0	0	0	0	0	0	0	0	0	0	0	0	0	0	0	0	0	0	0	0.128682	0	0.0596779	0	0	0	0	0	0	0	0	0	0	0	0	0	0	0	0	0	0	0	0	0	0	0	0
otu56	g__Pseudomonas	36.2036	42.1049	35.6696	0	0	0.0797456	0.360274	0	0.103979	0.178331	0.26325	38.0764	0	18.6179	14.7788	47.2981	2.09204	1.2408	0	0.618009	0	0.286521	0.0894534	0.516038	66.8539	0	32.4511	0.855124	0.950158	0.758403	1.07978	0.379428	29.5942	46.8581	32.3778	5.72652	19.4488	8.097	0.248327	0.319457	0.921027	19.2521	1.34639	46.9083	1.54689	0.450955	27.2505	28.8684
otu57	g__Pseudonocardia	0	0	0	0	0	0	0	0	0	0	0	0	0	0	0	0	0	0	0	0	0	0	0	0.0087106	0	0	0	0	0	0	0	0	0	0	0	0	0	0	0	0	0	0	0	0	0	0	0	0
otu58	g__Pseudoxanthobacter	0	0	0	0	0	0	0	0	0	0	0	0	0	0	0	0	0	0	0	0	0	0	0	0	0	0	0	0	0	0	0	0.00105843	0	0	0	0	0	0	0.0175506	0.102009	0	0	0.0161238	0	0	0	0	0
otu59	g__Pseudoxanthomonas	0	0	0	0	0	0	0	0	0	0	0	0	0	0	0	0	0	0	0	0	0	0	0	0	0	0	0	0	0.06851	0	0	0	0	0	0	0	0	0	0	0	0	0.452973	0	0.809106	0	0	0.204258	0
otu60	g__Ralstonia	0	0	0	9.97265	5.16202	9.80201	2.8581	11.5162	2.70647	7.63611	9.52735	0	0	0	0	0	6.76689	8.68754	8.39153	11.2522	8.76369	1.86662	3.88347	5.14624	0	0	5.9316	10.211	1.86025	2.98041	1.99392	2.69125	0	0	0.00568801	0	0	0	5.15883	1.55515	3.72098	0.143942	4.2185	0.374282	1.65726	14.0991	0.67591	0.247228
otu61	g__Reyranella	0	0	0	0	0	0	0	0	0	0	0	0	0	0	0	0	0	0	0	0	0	0	0	0	0	0	0	0	0	0	0	0	0	0	0	0	0	0	0	0	0	0	0	0	0	0	0	0
otu62	g__Rhizobiales_unclassified	6.37489	0	0.428581	2.22174	1.3783	2.4251	0.650396	12.8964	10.3529	9.74852	7.03852	0	0	2.15831	1.38767	0.316509	3.37382	3.94515	0	0	2.86106	4.5692	2.86843	1.81576	0	0	0.515032	5.0865	0.011927	0	1.67779	0.778158	0	0	0.343122	1.51699	2.57271	2.78474	1.11033	0.381745	0	4.57726	0.226821	1.48082	4.22982	4.99845	0.71734	0.444956
otu63	g__Rhizobium	0	0	0	0	0	0	0	0	0	0	0	0	0	0	0	0	0	0	0	0	0	0	0	0	0	0	0.0072304	0	0	0	0	0	0	0	0	0.0227569	0.0878303	0.00677279	0	0	0	0	0	0	0	0	0	0.19702
otu64	g__Rhodococcus	0	0	0	0	0	0	0	0	0	0	0	0	0	2.21914	1.45541	0.217443	0	0	0	0	0	0	0	0	0	0	0.0131088	0	0	0	0	0	0	0	0	0	0	0	0	0	0	0	0	0	0	0	0	0.0418358
otu65	g__Shinella	0	0	0	0	0	1.51687	6.25898	0.240427	0.345901	0.115292	0.112972	0	0	6.19099	7.78489	1.24869	0	0	4.84315	4.15943	0.361476	0	0	0	0	0	0	0	9.98201	8.30336	4.99379	0.0834404	0	0	4.75215	1.34209	0.203184	0.0301022	6.10325	6.17728	5.9287	1.52579	10.6349	0.190124	0.0528799	0.102105	0.89732	0.640162
otu66	g__Sphingobium	0	0	2.88439	0	0.197758	0.0698148	0	0.249859	0.296505	3.94884	1.10781	0	0	0.0943648	0.383749	1.4668	0	0.469009	0	0.0668879	0	0.235311	0.160364	0.733831	2.05195	0	1.07383	0.201705	0	0	0	1.31936	0	0	0.0703033	0	0	0	0.652437	0	0.203517	0	0.187773	0.320414	1.10848	0.723294	0	11.7132
otu67	g__Sphingomonadaceae_unclassified	0	0	0	0	0	1.56476	1.52142	0.0558842	0.334007	0.326108	1.46096	0	0	0	0	0	0	0	0	0	3.85702	1.41262	1.04717	1.18744	0	0	0	0	0	0	0	0.115492	0	0	0	0	0	0	0.175248	0.879052	0.155538	0	0.0229569	0	2.73516	2.62421	0	0
otu68	g__Sphingomonas	0	0	0	1.35812	0.261717	0.0893544	0.337154	0.513327	0.0718899	1.0505	1.03879	0	0	2.89481	4.43576	2.43094	0	1.04056	0.0994095	0	0	0	0	0.00540449	0	0	0.151174	0.767086	0	0	0	0.0140802	0	0	0.0431272	0.053875	0.0225454	0	0	0	0.124921	0	0	0	0	0.0308398	0	0.00967409
otu69	g__Sphingopyxis	0	0	0	0	0	0	0	0	0	0	0	0	0	0	0	0	0	0	0	0	0	0	0	0.0170761	0	0	0	0	0.132673	0.0620586	0	0	0	0	0	0	0	0	0	0	0	0	0	0	0	0	0	0
otu70	g__Variovorax	0	0	0	1.44749	0.941517	0.609008	0.371167	1.33172	0.516757	0	0	0	0	0.153503	0.200469	0.00172053	2.63831	0.771619	0.0257122	0	0	0.390069	0.667003	0.447701	0	0	0	0.219483	3.63074	3.23057	3.70953	4.93433	0	0	0	0.130663	0	0	2.70371	4.25645	1.87611	0	3.87556	0	0	0	0	2.44902
otu71	g__Vermiphilus	0	0	0	0	0	0	0	0	0	0	0	0	0	0	0	0	0	0	0	0	0	0	0	0	0	0	0	0	0	0	0	0	0	0	0	0	0	0	0	0	0	0	0	0	0	0	0	0
otu72	g__Xenophilus	0	0	0	0	0	0	0	0	0	0.0779065	0.0281949	0	0	0	0	0	0	0	0	0	0	0	0	0	0	0	0.00546015	0	0	0	0	0	0	0	0	0	0	0	0	0	0	0	0	0	0	0	0.00534636	0
[truncated: 78 more columns]

## Sheet: ST2_pathways_counts
PATHWAY	A_Water_500ppb_G1	A_Water_control_G2	A_Water_031ppb_G2	A_Water_125ppb_G2	A_Water_031ppb_G3_A	A_Water_500ppb_G2	A_Water_control_G3	A_Water_031ppb_G3_B	A_Water_125ppb_G3	A_Water_500ppb_G3	A_Root_125ppb_G1_A	A_Root_125ppb_G1_B	A_Root_125ppb_G1_C	A_Water_031ppb_HG1_A2	A_Root_500ppb_G1_B	A_Root_500ppb_G1_C	H_Water_500ppb_HG1_A2	A_Root_500ppb_G1_D	A_Root_control_G2_A	A_Root_control_G2_B	H_Root_control_HG1_A	A_Root_control_G2_C	A_Root_control_G1_A	H_Root_control_HG1_B	A_Root_control_G2_D	H_Root_031ppb_HG1	H_Root_031ppb_G2_A	H_Water_125ppb_HG1_A3	A_Root_031ppb_G2_B	A_Root_031ppb_G2_C	A_Root_031ppb_G2_D	A_Root_125ppb_G2_A	H_Root_125ppb_HG1	A_Root_125ppb_G2_B	H_Water_control_HG1_A4	A_Root_125ppb_G2_C	A_Root_125ppb_G2_D	H_Water_125ppb_HG1_A4	A_Root_500ppb_G2_D	A_Root_control_G1_D	H_Water_500ppb_HG1_A4	A_Root_500ppb_G2_A	H_Water_control_HG1_B4	A_Root_500ppb_G2_B	A_Root_500ppb_G2_C	A_Root_control_G3_A	A_Root_control_G3_B	A_Root_031ppb_G3_B	A_Root_control_G1_B
12DICHLORETHDEG-PWY: 1,2-dichloroethane degradation	1	1	1	1	1	1	1	55	1	1	282	932	335	1	321	39	1	391	71	112	1	71	31	1	219	1	46	1	85	66	45	17	1	19	1	53	73	1	47	34	1	142	1	152	488	211	147	411	56
14DICHLORBENZDEG-PWY: 1,4-dichlorobenzene degradation	1	1	1	1	1	1	1	53	1	1	165	173	49	1	1	1	1	36	1	34	1	1	1	1	1	1	6	1	1	1	1	1	1	1	1	39	1	1	1	1	1	1	1	6	1	1	22	54	1
1CMET2-PWY: folate transformations III (E. coli)	1	152	813	291	6	1	86	136	1	39	1527	2851	1151	1	771	121	1	1284	379	295	1	211	147	1	581	1	351	1	424	211	318	232	1	145	1	283	212	1	96	229	1	292	1	716	2355	1111	619	1149	579
3-HYDROXYPHENYLACETATE-DEGRADATION-PWY: 4-hydroxyphenylacetate degradation	1	1	1	1	1	1	1	1	1	1	15	1	37	1	1	1	1	22	1	1	1	1	1	1	1	1	1	1	1	1	1	1	1	1	1	1	1	1	1	14	1	1	1	1	34	94	44	1	1
4-HYDROXYMANDELATE-DEGRADATION-PWY: 4-hydroxymandelate degradation	1	1	1	1	1	1	1	1	1	1	1	1	1	1	1	1	1	1	1	1	1	1	1	1	1	1	1	1	1	1	1	1	1	1	1	1	1	1	1	1	1	1	1	1	1	1	1	1	1
AEROBACTINSYN-PWY: aerobactin biosynthesis	1	1	1	1	1	1	1	1	1	1	1	1	1	1	1	1	1	27	1	1	1	1	1	1	1	1	1	1	1	1	1	9	1	1	1	1	1	1	1	13	1	1	1	1	1	1	1	1	1
ALLANTOINDEG-PWY: superpathway of allantoin degradation in yeast	1	1	1	1	1	1	1	1	1	1	186	423	196	1	226	24	1	175	221	144	1	112	29	1	228	1	121	1	83	84	72	85	1	153	1	117	77	1	81	12	1	122	1	411	521	614	194	835	58
ANAEROFRUCAT-PWY: homolactic fermentation	1	1	1	1	1	1	1	84	1	1	812	1574	715	1	477	75	1	913	121	141	1	98	98	1	224	1	151	1	136	65	134	93	1	87	1	48	67	1	31	211	1	97	1	244	611	355	93	421	375
ANAGLYCOLYSIS-PWY: glycolysis III (from glucose)	1	1	1	1	1	1	1	171	1	28	1349	2328	1141	1	767	95	1	1285	261	218	1	214	158	1	511	1	283	1	364	158	249	234	1	115	1	244	186	1	119	245	1	349	1	592	2148	571	429	879	598
ARG+POLYAMINE-SYN: superpathway of arginine and polyamine biosynthesis	1	1	319	1	1	1	48	88	1	1	346	581	256	1	252	1	1	223	181	131	1	54	36	1	199	1	123	1	156	65	97	64	1	52	1	43	1	1	1	72	1	44	1	222	558	414	291	493	153
ARGDEG-PWY: superpathway of L-arginine, putrescine, and 4-aminobutanoate degradation	1	1	1	1	1	1	1	1	1	1	243	521	283	1	143	1	1	241	115	75	1	1	1	1	225	1	1	1	153	65	61	61	1	62	1	1	1	1	1	1	1	1	1	88	534	474	215	422	86
ARGININE-SYN4-PWY: L-ornithine biosynthesis II	1	31	936	412	1	1	36	126	1	1	613	1117	381	4	498	41	1	599	72	123	1	114	131	1	225	1	68	1	158	81	141	17	1	31	1	65	65	1	42	119	1	173	1	248	749	279	283	425	363
ARGSYN-PWY: L-arginine biosynthesis I (via L-ornithine)	1	285	1319	527	1	1	169	233	8	82	1758	3149	1375	16	1116	139	1	1742	418	389	1	317	211	1	716	1	411	1	472	279	351	287	1	185	1	315	242	1	126	257	1	332	1	831	2675	1129	726	1338	731
ARGSYNBSUB-PWY: L-arginine biosynthesis II (acetyl cycle)	1	244	1378	554	1	1	152	242	7	74	1928	3488	1515	16	1177	151	1	1875	457	415	1	341	235	1	778	1	444	1	514	311	396	323	1	211	31	348	274	12	139	291	1	382	1	931	3118	1232	787	1517	821
ARO-PWY: chorismate biosynthesis I	1	197	1166	492	11	1	99	217	1	63	1624	2995	1318	1	951	121	1	1543	434	352	1	276	178	1	672	1	423	1	472	232	322	261	1	151	1	318	228	1	146	312	1	352	1	819	2411	1131	634	1336	716
ASPASN-PWY: superpathway of L-aspartate and L-asparagine biosynthesis	1	1	1395	633	1	1	1	113	1	1	428	626	575	9	436	87	1	834	198	171	1	81	66	1	281	1	117	1	161	88	119	122	1	118	1	115	111	1	75	218	1	193	1	398	741	428	219	682	398
AST-PWY: L-arginine degradation II (AST pathway)	1	1	1	1	1	1	1	1	1	1	681	1167	764	1	496	71	1	817	148	98	1	118	141	1	287	1	82	1	117	88	122	72	1	96	1	123	115	1	68	184	1	218	1	413	976	357	126	731	469
BIOTIN-BIOSYNTHESIS-PWY: biotin biosynthesis I	1	1	1171	434	1	1	42	132	1	1	1357	2837	1317	1	937	132	1	1472	364	311	1	235	174	1	643	1	316	1	423	213	294	194	1	155	1	272	219	1	112	237	1	297	1	781	1989	875	545	1213	611
BRANCHED-CHAIN-AA-SYN-PWY: superpathway of branched chain amino acid biosynthesis	1	445	1222	579	8	12	231	271	1	78	1642	3287	1315	13	1166	117	1	1873	454	413	1	274	229	1	767	1	364	1	496	226	383	283	23	176	33	211	228	13	91	282	1	361	27	914	2594	1221	782	1481	783
CALVIN-PWY: Calvin-Benson-Bassham cycle	1	336	1141	412	1	1	149	216	7	58	1639	3298	1235	14	856	99	1	1532	331	279	1	216	174	1	627	1	361	1	428	153	318	275	1	157	34	243	152	11	97	232	1	294	11	692	2181	851	586	1164	619
CATECHOL-ORTHO-CLEAVAGE-PWY: catechol degradation to &beta;-ketoadipate	1	7	54	1	1	1	15	44	1	1	784	1444	811	8	642	77	1	1159	269	184	1	181	115	1	373	1	216	1	214	125	162	145	1	128	1	157	132	17	89	168	1	212	1	517	1215	631	324	921	331
CHLOROPHYLL-SYN: 3,8-divinyl-chlorophyllide a biosynthesis I (aerobic, light-dependent)	1	32	1	1	1	1	1	1	1	1	44	34	17	1	62	11	1	62	1	1	1	1	1	1	36	1	1	1	22	1	1	1	1	1	1	1	1	1	1	1	1	28	1	96	78	47	1	31	1
CITRULBIO-PWY: L-citrulline biosynthesis	1	46	1159	454	1	1	51	185	1	79	433	633	217	1	151	22	1	324	196	178	1	38	28	1	313	1	133	1	235	53	126	92	1	45	1	41	42	1	24	71	1	46	1	161	881	399	376	368	161
COA-PWY-1: superpathway of coenzyme A biosynthesis III (mammals)	1	146	719	211	13	1	64	123	1	25	1198	2166	984	1	573	31	1	1113	267	211	1	163	115	1	482	1	265	1	332	141	218	169	1	115	1	211	136	1	113	157	1	255	1	547	1551	753	526	894	473
COA-PWY: coenzyme A biosynthesis I (prokaryotic)	1	126	959	365	21	1	55	192	1	38	1254	2411	1146	6	677	67	1	1129	273	253	1	213	156	6	489	6	311	1	369	167	291	219	1	117	1	232	191	1	117	198	1	277	1	623	2117	761	582	996	519
COBALSYN-PWY: superpathway of adenosylcobalamin salvage from cobinamide I	1	39	524	194	1	1	23	73	1	41	1133	2131	981	1	561	64	1	954	241	218	1	171	112	1	388	1	234	1	257	141	188	162	1	73	1	194	149	9	81	175	1	231	1	517	1464	559	423	785	446
COLANSYN-PWY: colanic acid building blocks biosynthesis	1	48	342	48	1	1	39	136	1	1	841	1566	877	1	565	72	1	971	281	224	1	165	94	1	473	1	214	1	271	115	234	163	1	146	1	185	133	1	86	221	1	257	1	596	1467	717	472	941	454
COMPLETE-ARO-PWY: superpathway of aromatic amino acid biosynthesis	1	183	1219	499	1	1	93	211	1	67	1719	3159	1417	1	983	126	1	1643	428	358	1	288	188	1	696	1	413	1	478	234	336	268	1	158	1	313	237	1	145	298	1	372	1	841	2553	1136	648	1379	732
CRNFORCAT-PWY: creatinine degradation I	1	1	1	1	1	1	1	1	1	1	169	343	89	1	91	1	1	1	66	59	1	49	1	1	115	1	1	1	115	43	52	1	1	1	1	36	17	1	1	1	1	27	1	46	413	194	81	111	92
DAPLYSINESYN-PWY: L-lysine biosynthesis I	1	197	935	392	1	1	59	161	1	61	1527	2826	1169	1	867	95	1	1384	358	298	1	224	181	1	582	1	352	1	417	217	294	221	1	141	1	251	211	1	97	241	1	288	1	717	2152	879	611	1174	614
DARABCATK12-PWY: D-arabinose degradation I	1	1	1	1	1	1	1	1	1	1	35	73	61	1	71	1	1	49	68	49	1	36	1	1	79	1	34	1	28	17	35	37	1	72	1	42	42	1	31	1	1	71	1	182	242	248	44	326	21
DENITRIFICATION-PWY: nitrate reduction I (denitrification)	1	1	1	1	1	1	22	29	1	1	597	881	263	1	29	1	1	9	63	76	1	17	1	1	121	1	62	1	92	1	59	22	1	1	1	71	34	1	1	1	1	13	1	49	419	64	74	49	7
DENOVOPURINE2-PWY: superpathway of purine nucleotides de novo biosynthesis II	1	1	1	1	1	1	1	1	1	1	1	1	1	1	1	1	1	1	1	1	1	1	1	1	1	1	1	1	1	1	1	1	1	1	1	1	1	1	1	1	1	1	1	1	1	1	1	1	1
DHGLUCONATE-PYR-CAT-PWY: glucose degradation (oxidative)	1	1	1	1	1	1	1	1	1	1	1	1	1	1	1	1	1	31	1	1	1	1	1	1	1	1	41	1	1	1	1	1	1	1	1	1	1	1	1	15	1	1	1	1	1	1	1	1	1
DTDPRHAMSYN-PWY: dTDP-&beta;-L-rhamnose biosynthesis	1	15	993	441	7	7	31	173	1	141	2131	3331	1354	17	936	111	1	1474	388	336	1	295	252	1	756	1	465	1	556	278	381	314	1	251	11	371	314	1	176	293	3	491	12	1131	2784	1131	675	1979	721
ECASYN-PWY: enterobacterial common antigen biosynthesis	1	1	1	1	1	1	1	1	1	1	9	25	1	1	35	16	1	7	1	1	1	1	1	1	1	1	1	1	1	1	1	1	1	1	1	1	1	1	1	1	1	1	1	24	18	1	1	1	1
FAO-PWY: fatty acid &beta;-oxidation I (generic)	1	161	1112	346	1	1	86	91	1	1	986	1569	1211	1	835	134	1	1362	256	243	23	112	95	1	313	1	199	1	193	94	191	147	1	139	1	134	111	1	88	334	1	179	1	551	721	643	534	855	548
FASYN-ELONG-PWY: fatty acid elongation -- saturated	1	581	1425	567	12	1	221	377	1	124	1645	3421	1654	9	1145	156	1	1856	614	533	1	291	212	1	895	1	385	1	572	234	422	271	1	211	1	323	261	1	124	349	1	334	8	949	2375	1763	1133	1639	725
FERMENTATION-PWY: mixed acid fermentation	1	75	1172	441	1	1	1	132	1	1	1172	2198	923	1	715	71	1	1151	214	225	1	164	183	1	497	1	131	1	282	121	216	115	1	114	1	158	118	1	138	216	1	421	1	324	1193	631	411	967	534
FOLSYN-PWY: superpathway of tetrahydrofolate biosynthesis and salvage	1	1	211	1	1	1	1	78	1	1	611	1166	713	1	416	56	1	731	91	138	1	71	89	1	226	1	119	1	131	74	118	84	1	31	1	74	48	1	55	161	1	151	1	288	748	419	218	579	348
FUC-RHAMCAT-PWY: superpathway of fucose and rhamnose degradation	1	1	1	1	1	1	1	1	1	1	32	1	1	1	14	1	1	26	1	1	1	1	1	1	1	1	1	1	1	1	1	1	1	1	1	1	1	1	1	1	1	1	1	1	43	1	1	1	1
FUCCAT-PWY: fucose degradation	1	1	1	1	1	1	1	1	1	1	44	84	9	1	8	1	1	52	24	31	1	36	1	1	76	1	1	1	32	25	39	11	1	1	1	21	22	1	1	1	1	1	1	1	134	1	23	1	26
GALACT-GLUCUROCAT-PWY: superpathway of hexuronide and hexuronate degradation	1	1	1	1	1	1	1	1	1	1	81	88	1	1	32	1	1	59	44	46	1	1	1	1	1	1	1	1	1	1	1	1	1	1	1	1	1	1	1	26	1	1	1	1	142	119	69	1	1
GALACTARDEG-PWY: D-galactarate degradation I	1	1	1	1	1	1	23	1	1	1	341	627	266	1	219	18	1	281	128	131	1	115	11	1	188	1	83	1	146	62	83	74	1	81	1	63	72	1	53	23	1	65	1	259	471	454	233	531	1
GALACTUROCAT-PWY: D-galacturonate degradation I	1	111	165	1	1	1	52	126	1	1	317	627	263	1	151	1	1	215	126	115	1	88	114	1	215	1	85	1	151	83	117	91	1	53	1	115	68	1	53	98	1	221	1	273	763	414	182	581	322
GALLATE-DEGRADATION-I-PWY: gallate degradation II	1	8	1	1	1	1	1	1	1	1	237	426	181	1	157	22	1	326	63	71	1	38	39	1	135	1	27	1	94	38	47	22	1	22	1	22	21	1	1	69	1	17	1	75	398	114	77	65	114
GALLATE-DEGRADATION-II-PWY: gallate degradation I	1	8	1	1	1	1	1	1	1	1	244	465	218	1	187	29	1	372	63	71	1	62	44	1	136	1	27	1	94	39	47	1	1	1	1	35	31	1	1	35	1	17	1	89	398	114	77	65	146
GLCMANNANAUT-PWY: superpathway of N-acetylglucosamine, N-acetylmannosamine and N-acetylneuraminate degradation	1	1	1	1	1	1	1	1	1	1	1	18	1	1	26	1	1	16	11	21	1	1	1	1	1	1	1	1	1	1	1	1	1	1	1	1	1	1	1	1	1	1	1	1	19	1	1	1	1
GLUCARDEG-PWY: D-glucarate degradation I	1	1	1	1	1	1	24	1	1	1	342	633	266	1	218	17	1	281	128	131	1	111	11	1	191	1	84	1	152	65	86	79	1	79	1	64	72	1	57	22	1	67	1	262	482	451	234	552	1
GLUCARGALACTSUPER-PWY: superpathway of D-glucarate and D-galactarate degradation	1	1	1	1	1	1	23	1	1	1	341	627	266	1	219	18	1	281	128	131	1	115	11	1	188	1	83	1	146	62	83	74	1	81	1	63	72	1	53	23	1	65	1	259	471	454	233	531	1
GLUCONEO-PWY: gluconeogenesis I	1	1	1	1	1	1	1	164	1	39	939	1992	939	1	739	96	1	1227	96	185	1	118	112	1	282	1	81	1	169	81	166	71	1	115	1	61	83	1	37	232	1	119	1	317	745	511	123	534	432
GLUCOSE1PMETAB-PWY: glucose and glucose-1-phosphate degradation	1	9	1	1	1	1	19	279	1	41	1553	2871	1463	1	861	122	1	1578	285	215	1	212	215	1	534	1	241	1	333	158	312	186	1	111	1	212	169	1	98	393	1	421	1	596	2169	649	341	953	828
GLUCUROCAT-PWY: superpathway of &beta;-D-glucuronosides degradation	1	1	1	1	1	1	1	1	1	1	111	196	45	1	36	1	1	194	97	67	1	1	12	1	71	1	1	1	78	31	54	1	1	1	1	12	15	1	1	23	1	38	1	44	244	177	125	116	57
GLUDEG-I-PWY: GABA shunt	1	1	1	1	1	1	1	1	1	1	226	481	179	1	141	8	1	198	62	75	1	68	16	1	164	1	28	1	125	59	89	15	1	25	1	51	38	1	31	1	1	89	1	196	513	217	91	343	38
GLUTORN-PWY: L-ornithine biosynthesis I	1	182	1341	583	1	1	111	234	12	79	1864	3311	1482	14	1188	142	1	1684	514	414	1	314	223	1	741	1	469	1	493	282	415	338	1	218	1	326	263	12	162	261	1	386	1	988	2782	1247	754	1717	755
GLYCOCAT-PWY: glycogen degradation I	1	28	1	1	1	1	24	1	1	1	238	494	147	1	44	29	1	248	63	48	1	41	33	1	146	1	1	1	111	42	115	52	1	1	1	28	28	1	1	124	1	13	1	117	419	285	224	391	228
GLYCOGENSYNTH-PWY: glycogen biosynthesis I (from ADP-D-Glucose)	1	35	1163	479	1	1	23	188	1	54	579	1516	727	1	449	71	1	776	167	157	1	87	43	1	313	1	121	1	163	76	135	112	1	48	19	79	48	1	32	137	1	75	4	293	688	571	262	653	282
GLYCOL-GLYOXDEG-PWY: superpathway of glycol metabolism and degradation	1	1	1	1	1	1	1	1	1	1	72	115	77	1	111	1	1	57	92	69	1	36	1	1	96	1	32	1	32	18	45	43	1	68	1	51	49	1	34	1	1	88	1	211	317	298	62	411	23
GLYCOLYSIS-E-D: superpathway of glycolysis and the Entner-Doudoroff pathway	1	1	335	1	1	1	1	141	1	1	891	1733	838	1	665	73	1	912	228	169	1	161	113	1	378	1	189	1	246	135	177	151	1	115	1	175	144	1	93	211	1	274	1	472	1285	535	311	753	399
GLYCOLYSIS-TCA-GLYOX-BYPASS: superpathway of glycolysis, pyruvate dehydrogenase, TCA, and glyoxylate bypass	1	1	1	1	1	1	1	1	1	1	541	893	438	1	1	1	1	555	1	1	1	1	1	1	1	1	1	1	1	1	1	1	1	1	1	1	1	1	1	1	1	1	1	1	51	1	65	1	1
GLYCOLYSIS: glycolysis I (from glucose 6-phosphate)	1	1	1258	521	1	1	1	191	1	1	1148	2121	965	1	751	98	1	1224	246	199	1	182	151	1	453	1	212	1	328	148	225	191	1	111	1	217	176	1	116	235	1	333	1	529	1811	544	411	773	582
GLYOXYLATE-BYPASS: glyoxylate cycle	1	416	1114	476	1	1	174	215	1	17	1475	2441	947	11	675	57	1	1186	327	327	1	251	183	1	598	1	315	1	412	187	334	196	1	141	23	239	189	8	117	196	1	347	1	638	2273	827	521	1188	573
GOLPDLCAT-PWY: superpathway of glycerol degradation to 1,3-propanediol	1	1	1	1	1	1	1	1	1	1	54	115	43	1	51	1	1	71	1	1	1	1	1	1	19	1	1	1	1	1	15	1	1	1	1	1	1	1	1	1	1	1	1	1	1	33	18	21	14
HCAMHPDEG-PWY: 3-phenylpropanoate and 3-(3-hydroxyphenyl)propanoate degradation to 2-hydroxypentadienoate	1	1	1	1	1	1	1	1	1	1	476	958	463	1	561	71	1	771	211	176	1	173	31	1	351	1	132	1	171	118	126	98	1	135	1	147	138	1	66	36	1	121	1	534	872	613	115	872	151
HEME-BIOSYNTHESIS-II-1: heme b biosynthesis V (aerobic)	1	217	892	391	1	1	73	132	1	58	1436	2471	1143	1	712	74	1	1138	316	262	1	234	128	1	512	1	298	1	316	135	255	219	1	113	1	227	212	1	111	184	1	272	8	613	2161	789	567	941	532
HEME-BIOSYNTHESIS-II: heme b biosynthesis I (aerobic)	1	217	892	391	1	1	73	132	1	58	1436	2471	1143	1	712	74	1	1138	316	262	1	234	128	1	512	1	298	1	316	135	255	219	1	113	1	227	212	1	111	184	1	272	8	613	2161	789	567	941	532
HEMESYN2-PWY: heme b biosynthesis II (oxygen-independent)	1	81	917	392	9	1	69	146	1	53	1511	2519	1196	1	652	67	1	1216	358	275	1	254	155	1	556	1	355	1	396	168	311	241	1	122	1	234	239	16	118	231	1	321	1	673	2478	812	579	1114	616
HISDEG-PWY: L-histidine degradation I	8	74	751	325	1	1	46	141	1	1	1254	2196	1122	1	688	95	1	1161	283	211	1	213	153	1	528	1	261	1	325	174	248	124	1	116	1	228	167	1	91	179	1	359	1	563	1956	687	391	1196	557
HISTSYN-PWY: L-histidine biosynthesis	1	355	1155	494	5	1	181	197	1	79	1688	3114	1244	1	831	87	1	1471	411	367	1	257	175	1	641	1	411	1	441	214	311	259	1	172	1	281	247	1	111	219	1	352	1	829	2577	1111	713	1213	663
HOMOSER-METSYN-PWY: L-methionine biosynthesis I	1	13	158	23	1	1	35	131	1	1	374	855	418	1	411	34	1	614	141	115	1	77	61	1	277	1	142	1	212	95	166	89	1	96	1	79	72	1	62	177	1	165	1	416	914	528	228	651	161
HSERMETANA-PWY: L-methionine biosynthesis III	1	347	1346	611	1	9	166	214	11	98	951	1796	611	1	433	68	1	629	354	314	1	197	71	1	497	1	231	1	272	131	218	161	1	171	1	175	151	1	112	58	1	349	1	663	1571	933	619	1311	289
ILEUDEG-PWY: L-isoleucine degradation I	1	1	1	1	1	1	1	1	1	1	178	315	82	1	17	1	1	151	19	38	1	1	1	1	33	1	1	1	1	1	1	18	1	1	1	1	1	1	1	1	1	1	1	23	51	66	31	115	52
ILEUSYN-PWY: L-isoleucine biosynthesis I (from threonine)	1	513	1284	618	11	12	251	273	1	82	1792	3535	1419	14	1111	117	1	1973	473	419	1	278	245	1	811	1	396	1	525	237	414	314	23	181	38	221	242	13	97	291	1	381	26	936	2717	1238	821	1481	812
KDO-NAGLIPASYN-PWY: superpathway of (Kdo)2-lipid A biosynthesis	1	1	1	1	1	1	1	1	1	1	26	53	86	1	114	31	1	41	1	1	1	1	1	1	1	1	1	1	1	1	1	1	1	1	1	1	1	1	1	29	1	1	1	33	21	1	1	1	1
KETOGLUCONMET-PWY: ketogluconate metabolism	1	1	1	1	1	1	1	22	1	1	357	733	241	1	213	1	1	194	118	117	1	74	1	1	259	1	88	1	119	61	71	76	1	68	1	97	43	1	29	28	1	67	1	212	498	261	148	366	81
LACTOSECAT-PWY: lactose and galactose degradation I	1	1	1	1	1	1	1	1	1	1	1	1	1	1	1	1	1	1	1	1	1	1	1	1	1	1	1	1	1	1	1	1	1	1	1	1	1	1	1	1	1	1	1	1	1	1	1	1	1
LEU-DEG2-PWY: L-leucine degradation I	1	1	611	241	1	1	1	27	1	1	335	546	666	1	438	51	1	747	113	72	1	1	77	1	58	1	42	1	19	1	22	31	1	45	1	1	22	1	25	111	1	32	1	52	66	78	57	133	311
LIPASYN-PWY: phospholipases	1	8	465	158	1	1	23	1	1	1	618	1114	647	1	863	58	1	766	514	349	1	419	125	1	813	1	248	1	359	281	349	345	1	493	1	384	371	1	298	94	1	589	1	1412	2668	1656	411	2814	397
LYSINE-AMINOAD-PWY: L-lysine biosynthesis IV	1	1	1	1	1	1	1	1	1	1	1	1	1	1	1	1	1	12	1	1	1	1	1	1	1	1	1	1	1	1	1	1	1	1	1	1	1	1	1	1	1	1	1	1	1	1	1	1	1
MET-SAM-PWY: superpathway of S-adenosyl-L-methionine biosynthesis	1	21	271	43	1	1	47	149	1	1	599	1318	614	1	551	52	1	857	195	163	1	112	91	1	369	1	197	1	259	121	214	125	1	116	1	117	112	1	76	198	1	211	1	511	1255	643	326	791	256
METHGLYUT-PWY: superpathway of methylglyoxal degradation	1	1	1	1	1	1	14	1	1	1	11	71	21	1	41	17	1	29	15	16	1	17	9	1	1	1	31	1	1	1	1	45	1	1	1	1	1	1	1	1	1	1	1	44	93	42	34	1	51
METHYLGALLATE-DEGRADATION-PWY: methylgallate degradation	1	9	1	1	1	1	1	1	1	1	234	419	211	1	172	25	1	362	69	68	1	39	44	1	95	1	31	1	74	21	37	24	1	23	1	22	14	1	1	81	1	19	1	79	383	87	79	77	127
METSYN-PWY: superpathway of L-homoserine and L-methionine biosynthesis	1	22	246	38	1	1	51	151	1	1	555	1227	571	1	532	49	1	816	188	156	1	118	86	1	356	1	191	1	257	121	212	119	1	116	1	111	97	1	74	211	1	213	1	514	1224	645	313	781	238
NAD-BIOSYNTHESIS-II: NAD salvage pathway III (to nicotinamide riboside)	1	1	1	1	1	1	1	1	1	1	1	1	1	1	1	1	1	1	1	1	1	1	1	1	1	1	1	1	1	1	1	1	1	1	1	1	1	1	1	27	1	1	1	1	1	1	1	1	1
NADSYN-PWY: NAD de novo biosynthesis II (from tryptophan)	1	1	1	1	1	1	1	1	1	1	127	22	1	1	1	1	1	71	1	1	1	1	1	1	1	1	1	1	1	1	37	1	1	1	1	1	1	1	1	1	1	1	1	89	112	1	1	1	1
NAGLIPASYN-PWY: lipid IVA biosynthesis (E. coli)	1	1	543	184	1	1	28	1	1	35	1164	2247	1166	1	713	91	1	1139	237	183	1	164	115	1	441	1	276	1	294	141	218	188	1	98	1	214	182	1	68	195	1	225	1	553	1531	511	361	847	528
NONMEVIPP-PWY: methylerythritol phosphate pathway I	1	217	874	344	1	1	116	175	1	51	1338	2419	1115	1	692	89	1	1184	283	232	1	218	155	1	517	1	317	1	343	174	246	221	1	124	1	227	181	1	111	191	1	316	1	618	2112	846	585	1158	575
NONOXIPENT-PWY: pentose phosphate pathway (non-oxidative branch) I	1	475	2175	834	1	1	219	291	8	61	1915	3655	1467	15	1128	131	1	1916	484	417	1	314	211	1	791	1	427	3	488	244	364	297	1	197	38	315	291	1	132	264	1	397	21	886	2784	1175	775	1314	862
OANTIGEN-PWY: O-antigen building blocks biosynthesis (E. coli)	1	21	818	371	1	1	38	157	1	69	1631	2861	1223	1	829	91	1	1338	351	284	1	236	162	1	612	1	374	1	417	212	285	262	1	143	8	261	226	1	117	221	1	381	1	764	2311	927	591	1312	612
ORNARGDEG-PWY: superpathway of L-arginine and L-ornithine degradation	1	1	1	1	1	1	1	1	1	1	243	521	283	1	143	1	1	241	115	75	1	1	1	1	225	1	1	1	153	65	61	61	1	62	1	1	1	1	1	1	1	1	1	88	534	474	215	422	86
ORNDEG-PWY: superpathway of ornithine degradation	1	81	1	1	1	1	1	38	1	1	194	511	167	1	141	1	1	316	172	173	1	1	1	1	226	1	1	1	138	72	126	32	1	69	1	1	1	1	1	58	1	1	1	179	613	531	241	316	116
P101-PWY: ectoine biosynthesis	1	1	1	1	6	1	1	1	1	1	153	238	217	1	74	1	1	91	111	62	1	61	8	1	89	1	89	1	76	1	71	52	1	56	1	42	61	1	36	1	1	49	1	222	354	358	89	428	55
P105-PWY: TCA cycle IV (2-oxoglutarate decarboxylase)	1	74	1	1	1	1	1	81	1	1	764	912	512	1	295	43	1	538	211	227	1	66	147	1	248	1	31	1	141	91	124	81	1	113	21	81	75	1	119	194	1	363	1	264	765	636	417	853	468
P108-PWY: pyruvate fermentation to propanoate I	1	1	1588	671	1	1	1	159	1	1	943	1643	731	1	591	57	1	891	124	169	1	126	119	1	337	1	118	1	216	95	155	84	1	1	1	128	95	1	1	66	1	75	1	267	976	253	114	286	311
P122-PWY: heterolactic fermentation	1	1	1	1	1	1	1	1	1	1	1	58	1	1	1	1	1	1	1	1	1	1	1	1	1	1	1	1	1	1	1	1	1	1	1	1	1	1	1	1	1	1	1	1	27	111	1	1	1
P124-PWY: Bifidobacterium shunt	1	124	1	1	1	1	82	63	1	1	1	58	1	1	1	1	1	1	24	61	1	1	1	1	1	1	1	1	1	1	1	1	1	1	1	1	1	1	1	1	1	1	1	1	27	111	1	1	1
P125-PWY: superpathway of (R,R)-butanediol biosynthesis	1	1	1	1	1	1	1	1	1	1	39	47	31	1	67	19	1	25	25	18	1	1	16	1	26	1	1	1	31	1	29	1	1	1	1	1	1	1	1	22	1	22	1	54	69	32	1	1	22
P161-PWY: acetylene degradation (anaerobic)	1	48	391	116	1	1	1	62	1	1	745	1325	719	1	451	31	1	481	336	261	1	227	71	1	569	1	173	1	221	152	155	177	1	179	1	179	134	24	113	57	11	221	1	631	1177	727	218	1372	191
P184-PWY: protocatechuate degradation I (meta-cleavage pathway)	1	11	1	1	1	1	1	1	1	1	96	239	151	1	168	21	1	274	49	47	1	1	31	1	1	1	1	1	1	1	1	1	1	1	1	17	1	1	1	48	1	1	1	74	167	73	49	23	71
P185-PWY: formaldehyde assimilation III (dihydroxyacetone cycle)	1	1	1	1	1	1	1	29	1	28	324	884	121	1	71	1	1	93	152	133	1	97	11	1	266	1	31	1	221	72	146	1	1	48	1	98	42	1	28	19	1	27	1	161	741	191	77	252	32
P221-PWY: octane oxidation	1	82	1	1	1	1	116	16	14	1	229	491	576	1	388	73	1	618	195	146	1	62	63	1	159	1	83	1	72	63	121	61	1	115	1	82	113	1	114	273	1	82	1	351	419	555	295	841	251
P23-PWY: reductive TCA cycle I	1	1	1	1	1	1	1	1	1	1	1	85	48	1	1	1	1	56	1	1	1	1	1	1	1	1	1	1	1	1	1	1	1	1	1	1	1	1	1	1	1	1	1	1	85	1	1	1	1
P261-PWY: coenzyme M biosynthesis I	1	1	1	1	1	1	1	1	1	1	13	24	1	1	1	1	1	18	1	1	1	1	1	1	1	1	1	1	1	1	1	1	1	1	1	1	1	1	1	1	1	1	1	1	1	1	1	1	1
P4-PWY: superpathway of L-lysine, L-threonine and L-methionine biosynthesis I	1	36	441	82	1	1	51	147	1	1	711	1414	674	1	531	64	1	747	248	197	1	141	116	1	394	1	241	1	115	124	181	165	1	121	1	146	95	1	79	151	1	251	1	522	1359	613	411	855	343
P41-PWY: pyruvate fermentation to acetate and (S)-lactate I	1	124	1	1	1	1	58	41	1	1	148	281	146	1	76	1	1	179	57	81	1	35	7	1	36	1	81	1	32	1	28	43	1	1	1	9	1	9	1	1	1	1	1	12	96	53	25	55	41
P42-PWY: incomplete reductive TCA cycle	1	1	135	1	1	1	1	65	1	1	44	287	61	1	117	1	1	122	66	133	1	23	1	1	33	1	27	1	17	1	1	51	1	1	1	21	1	1	1	13	1	1	1	38	162	161	73	111	1
P441-PWY: superpathway of N-acetylneuraminate degradation	1	1	1	1	1	1	1	1	1	1	1	55	1	1	71	1	1	48	25	34	1	1	1	1	1	1	1	1	1	1	1	1	1	1	1	1	1	1	1	1	1	1	1	1	57	1	1	1	1
P461-PWY: hexitol fermentation to lactate, formate, ethanol and acetate	1	1	1	1	1	1	1	1	1	1	71	22	17	1	91	1	1	87	1	1	1	1	1	1	51	1	8	1	28	1	1	1	1	1	1	1	1	1	1	31	1	1	1	21	112	1	1	16	15
P562-PWY: myo-inositol degradation I	1	1	1	1	1	1	1	1	1	1	31	123	37	1	1	1	1	5	31	31	1	1	9	1	54	1	1	1	46	21	34	1	1	1	1	1	13	1	1	1	1	1	1	1	138	92	36	1	1
P621-PWY: nylon-6 oligomer degradation	1	1	1	1	1	1	1	1	1	1	114	38	31	1	1	1	1	1	14	11	1	11	1	1	41	1	11	1	21	16	9	1	1	1	1	1	1	1	1	1	1	1	1	16	49	42	18	35	59
PANTO-PWY: phosphopantothenate biosynthesis I	1	258	1486	585	11	1	117	231	1	81	1228	2281	1149	1	848	113	1	1283	379	276	1	194	128	1	613	1	353	1	352	191	278	221	1	156	29	218	219	15	133	216	1	314	7	678	1744	991	616	1235	578
PANTOSYN-PWY: superpathway of coenzyme A biosynthesis I (bacteria)	1	128	1144	447	11	1	68	197	1	36	1161	2181	1149	1	691	73	1	1115	311	231	1	179	117	1	521	1	292	1	344	157	236	189	1	126	1	211	159	1	111	179	1	273	1	611	1685	789	541	1117	511
PCPDEG-PWY: pentachlorophenol degradation	1	1	1	1	1	1	1	1	1	1	1	1	1	1	1	1	1	1	1	1	1	1	1	1	1	1	1	1	1	1	1	1	1	1	1	1	1	1	1	1	1	1	1	1	1	1	1	1	1
PENTOSE-P-PWY: pentose phosphate pathway	1	414	1547	583	1	1	216	189	1	32	1142	2191	886	1	914	71	1	1225	317	273	1	236	87	1	511	1	266	1	344	187	251	214	1	154	34	177	173	1	111	199	1	254	1	611	1485	911	468	1166	375
PEPTIDOGLYCANSYN-PWY: peptidoglycan biosynthesis I (meso-diaminopimelate containing)	1	248	839	324	1	1	118	145	1	64	1316	2451	1136	1	751	91	1	1138	325	274	1	215	151	1	563	1	311	1	352	174	248	217	1	112	24	225	197	1	93	195	1	286	1	646	1967	838	578	1156	561
PHOSLIPSYN-PWY: superpathway of phospholipid biosynthesis I (bacteria)	1	31	1156	455	1	1	53	148	1	1	923	1924	864	1	615	91	1	987	257	212	1	146	122	1	417	1	215	1	291	122	148	128	1	111	1	135	133	1	83	211	1	222	1	486	1431	636	331	964	511
PHOTOALL-PWY: oxygenic photosynthesis	1	1	1	1	1	1	1	1	1	1	1	1	1	1	1	1	1	1	1	1	1	1	1	1	1	1	1	1	1	1	1	1	1	1	1	1	1	1	1	1	1	1	1	1	1	1	1	1	1
POLYAMINSYN3-PWY: superpathway of polyamine biosynthesis II	1	1	32	1	1	1	1	15	1	1	89	244	84	1	46	1	1	83	49	24	1	1	1	1	46	1	1	1	44	15	32	18	1	1	1	1	1	1	1	1	1	1	1	63	156	145	147	86	1
POLYAMSYN-PWY: superpathway of polyamine biosynthesis I	1	1	182	1	1	1	29	54	1	1	193	321	141	1	144	1	1	119	116	78	1	31	21	1	115	1	73	1	95	37	57	36	1	31	1	23	1	1	1	42	1	24	1	128	314	254	182	312	86
POLYISOPRENSYN-PWY: polyisoprenoid biosynthesis (E. coli)	1	319	71	1	1	1	123	67	1	1	283	651	295	1	181	19	1	249	96	121	1	79	58	1	213	1	51	1	148	72	119	32	1	44	19	61	58	1	53	89	1	112	1	224	671	321	153	378	235
PPGPPMET-PWY: ppGpp metabolism	1	276	53	1	1	1	147	97	11	1	559	1229	545	1	547	75	1	814	223	215	1	161	135	1	412	1	163	8	211	96	173	111	1	119	1	147	131	1	111	111	1	311	1	538	1165	589	381	1128	357
PROTOCATECHUATE-ORTHO-CLEAVAGE-PWY: protocatechuate degradation II (ortho-cleavage pathway)	1	6	992	341	1	1	31	137	1	1	934	1622	796	8	747	111	1	1172	267	248	1	221	83	1	511	1	238	1	282	141	221	131	1	136	1	181	141	1	65	112	1	179	1	511	1361	659	319	828	312
PRPP-PWY: superpathway of histidine, purine, and pyrimidine biosynthesis	1	1	1	1	1	1	1	1	1	1	1	1	1	1	1	1	1	1	1	1	1	1	1	1	1	1	1	1	1	1	1	1	1	1	1	1	1	1	1	1	1	1	1	1	1	1	1	1	1
PWY-101: photosynthesis light reactions	1	1	1	1	1	1	1	1	1	1	1	1	1	1	1	1	1	1	1	1	1	1	1	1	1	1	1	1	78	1	1	1	1	1	1	1	1	1	1	1	1	1	1	1	8	11	34	1	1
PWY-1042: glycolysis IV	1	37	1564	643	1	1	52	198	1	1	775	1274	549	1	352	65	1	738	159	123	1	117	119	1	285	1	147	1	228	114	144	124	1	79	9	151	125	1	95	173	1	292	21	342	1181	318	239	457	449
PWY-1269: CMP-3-deoxy-D-manno-octulosonate biosynthesis	1	1	897	389	1	1	31	91	1	1	714	1382	848	1	711	112	1	926	211	167	1	121	115	1	418	1	195	1	217	121	184	98	1	129	1	155	128	1	111	214	1	243	1	574	1124	631	335	935	425
PWY-1361: benzoyl-CoA degradation I (aerobic)	1	1	1	1	1	1	1	1	1	1	549	1163	453	1	577	77	1	769	36	118	1	76	71	1	269	1	49	1	141	72	87	1	1	1	1	62	62	1	1	52	1	1	1	154	491	1	1	1	217
PWY-1501: mandelate degradation I	1	1	1	1	1	1	1	1	1	1	241	442	176	1	185	1	1	349	1	77	1	67	24	1	213	1	43	1	77	56	61	1	1	1	1	54	53	1	1	26	1	42	1	159	446	197	63	1	153
PWY-1622: formaldehyde assimilation I (serine pathway)	1	1	25	18	1	1	1	84	1	74	43	83	1	1	1	1	1	293	1	1	1	1	1	1	1	1	1	1	1	1	1	1	1	13	1	1	1	1	1	31	1	1	1	43	92	227	131	71	41
PWY-181: photorespiration	1	1	1	1	1	1	1	1	1	1	881	1679	627	1	615	51	1	1124	155	175	1	81	76	1	336	1	127	1	241	83	129	26	1	31	1	114	83	1	37	74	1	111	1	375	982	523	233	512	258
PWY-1861: formaldehyde assimilation II (assimilatory RuMP Cycle)	1	1	1	1	1	1	1	1	1	1	141	1139	254	1	224	1	1	298	23	42	1	1	53	1	1	1	1	1	66	1	49	21	1	1	1	1	1	1	1	65	1	1	1	1	61	38	33	1	66
PWY-1882: superpathway of C1 compounds oxidation to CO2	1	1	1	1	1	1	1	1	1	1	111	132	117	1	75	1	1	116	44	59	1	1	1	1	42	1	17	1	32	1	1	1	1	1	1	1	12	1	1	1	1	1	1	39	82	98	47	141	19
PWY-2221: Entner-Doudoroff pathway III (semi-phosphorylative)	1	1	1	1	1	1	1	59	1	1	81	179	136	1	137	22	1	145	53	96	1	51	1	1	86	1	39	1	52	41	51	41	1	74	1	31	36	1	21	1	1	52	1	171	296	252	57	311	1
PWY-241: C4 photosynthetic carbon assimilation cycle, NADP-ME type	1	287	154	1	1	1	121	175	1	75	331	666	159	1	84	1	1	267	161	197	1	48	23	1	196	1	42	1	184	61	159	16	1	19	1	38	18	1	1	1	1	34	1	161	571	757	441	317	59
PWY-2941: L-lysine biosynthesis II	1	55	838	347	1	1	1	117	1	1	311	535	749	1	319	65	1	676	114	83	1	43	89	1	136	1	16	1	92	49	52	38	1	1	1	43	1	1	33	229	1	214	1	245	493	265	91	664	451
PWY-2942: L-lysine biosynthesis III	1	254	1132	371	7	1	119	194	1	69	1611	2895	1313	1	921	111	1	1472	369	316	1	251	192	1	617	1	378	1	438	215	311	226	1	149	1	255	218	1	116	247	1	331	1	729	2219	921	622	1161	698
PWY-3001: superpathway of L-isoleucine biosynthesis I	1	251	1139	515	1	1	121	232	1	68	1663	3152	1241	1	931	117	1	1611	395	357	1	253	213	1	678	1	333	1	456	215	335	251	1	151	1	234	211	1	92	221	1	353	1	812	2435	986	666	1212	711
PWY-3661: glycine betaine degradation I	1	1	1	1	1	1	1	1	1	1	58	145	32	1	38	1	1	35	17	21	1	1	1	1	1	1	1	1	1	1	1	1	1	1	1	1	1	1	1	1	1	1	1	1	212	1	1	1	1
PWY-3781: aerobic respiration I (cytochrome c)	1	1	1	1	1	1	1	1	1	1	211	563	131	1	95	1	1	1153	1	19	1	1	1	1	1	1	1	1	1	1	1	1	1	1	1	1	1	1	1	1	1	1	1	19	161	1	1	1	91
PWY-3801: sucrose degradation II (sucrose synthase)	1	1	1	1	1	1	1	1	1	1	1	1	1	1	38	1	1	33	1	1	1	1	1	1	1	1	1	1	1	1	1	1	1	1	1	1	1	1	1	1	1	1	1	1	1	1	1	1	1
PWY-3841: folate transformations II (plants)	1	219	784	314	7	1	114	171	1	41	1562	2919	1212	1	833	117	1	1319	411	296	1	216	141	1	573	1	337	1	428	196	293	243	1	171	1	296	225	1	112	216	1	298	1	728	2316	1154	645	1191	582
PWY-3941: &beta;-alanine biosynthesis II	1	1	1	1	1	1	1	1	1	1	94	326	75	1	21	1	1	121	1	35	1	1	1	1	28	1	1	1	25	1	47	1	1	1	1	1	1	1	1	16	1	25	1	55	231	95	61	42	62
PWY-4041: &gamma;-glutamyl cycle	1	1	1	1	1	1	1	1	1	1	12	1	25	1	1	1	1	16	1	1	1	1	1	1	1	1	1	1	1	1	1	1	1	1	1	1	1	1	1	11	1	1	1	1	1	1	1	1	1
PWY-4321: L-glutamate degradation IV	1	1	1	1	1	1	1	1	1	1	31	1	25	1	1	1	1	53	1	17	1	1	1	1	36	1	1	1	27	19	1	1	1	1	1	1	1	1	1	1	1	45	1	44	71	25	33	1	1
PWY-4702: phytate degradation I	1	1	1	1	1	1	1	1	1	1	1	1	1	1	1	1	1	1	1	1	1	1	1	1	1	1	1	1	1	1	1	1	1	1	1	1	1	1	1	1	1	1	1	1	1	1	1	1	1
PWY-4722: creatinine degradation II	1	1	1	1	1	1	1	1	1	1	45	119	26	1	1	1	1	1	57	33	1	38	1	1	112	1	1	1	74	37	51	1	1	1	1	34	19	1	1	1	1	1	1	38	225	171	62	47	1
PWY-4984: urea cycle	1	28	1183	457	1	1	26	194	1	76	376	539	183	1	43	1	1	111	169	156	1	32	24	1	259	1	118	1	217	46	111	81	1	36	1	22	1	1	17	58	1	21	1	136	774	311	228	313	137
PWY-5004: superpathway of L-citrulline metabolism	1	1	1	1	1	1	1	1	1	1	1	75	29	1	1	1	1	58	1	1	1	1	1	1	1	1	1	1	23	1	1	1	1	1	1	1	1	1	1	1	1	1	1	1	1	1	1	1	1
PWY-5005: biotin biosynthesis II	1	1	1	1	1	1	1	1	1	1	221	323	139	1	149	1	1	225	1	23	1	35	18	1	68	1	36	1	37	24	1	1	1	1	1	1	1	1	1	19	1	1	1	37	157	1	28	1	55
PWY-5022: 4-aminobutanoate degradation V	1	1	1	1	1	1	1	39	1	1	479	938	574	1	1	1	1	651	139	128	1	96	1	1	311	1	81	1	152	75	121	47	1	76	1	82	77	1	63	1	1	179	1	296	682	394	187	586	281
PWY-5028: L-histidine degradation II	1	38	652	311	1	1	1	85	1	1	641	1273	639	1	365	59	1	551	199	116	1	93	49	1	249	1	113	1	144	84	82	84	1	111	1	111	66	1	51	144	1	222	1	346	971	519	235	683	217
PWY-5030: L-histidine degradation III	1	1	1	1	1	1	1	1	1	1	1	1	1	1	1	1	1	1	11	11	1	1	1	1	1	1	1	1	1	1	1	1	1	1	1	1	1	1	1	1	1	1	1	1	1	1	1	1	1
PWY-5067: glycogen biosynthesis II (from UDP-D-Glucose)	1	1	1	1	1	1	1	1	1	1	1	11	17	1	1	1	1	1	12	9	1	1	1	1	18	1	1	1	14	1	16	1	1	1	1	1	12	1	1	1	1	1	1	1	1	1	1	1	1
PWY-5080: very long chain fatty acid biosynthesis I	1	1	1	1	1	1	1	1	1	1	1	1	1	1	1	1	1	11	1	1	1	1	1	1	1	1	1	1	1	1	1	1	1	1	1	1	1	1	1	1	1	1	1	1	1	1	1	1	1
PWY-5097: L-lysine biosynthesis VI	1	217	897	374	7	1	44	153	1	57	1568	2861	1215	1	893	117	1	1411	368	319	1	245	191	1	614	1	362	1	417	215	294	227	1	148	1	257	219	1	114	251	1	329	1	731	2186	914	617	1162	664
PWY-5100: pyruvate fermentation to acetate and lactate II	1	124	1	1	1	1	58	41	1	1	98	113	36	1	76	1	1	179	57	81	1	35	7	1	36	1	81	1	32	1	28	43	1	1	1	9	1	9	1	9	1	1	1	12	96	53	25	55	41
PWY-5101: L-isoleucine biosynthesis II	1	1	1	1	1	1	1	1	1	1	1	1	1	1	31	1	1	1	1	1	1	1	1	1	52	1	1	1	14	1	1	1	1	1	1	1	1	1	1	1	1	1	1	1	1	1	1	1	1
PWY-5103: L-isoleucine biosynthesis III	1	443	1113	538	11	11	223	231	1	78	1471	2984	1187	11	989	113	1	1749	417	371	1	246	213	1	699	1	325	1	442	213	347	252	19	159	29	167	212	12	78	266	1	316	25	821	2311	1119	725	1311	728
PWY-5109: propanoate fermentation to 2-methylbutanoate	1	1	1	1	1	1	1	1	1	1	1	1	1	1	1	1	1	1	1	1	1	1	1	1	1	1	1	1	1	1	1	1	1	1	1	1	1	1	1	1	1	1	1	1	1	22	1	72	1
PWY-5121: superpathway of geranylgeranyl diphosphate biosynthesis II (via MEP)	1	213	764	315	1	1	115	113	1	1	335	814	324	1	74	1	1	253	115	157	1	97	112	1	182	1	29	1	133	88	121	64	1	53	1	74	28	1	61	114	1	191	1	111	582	449	355	616	319
PWY-5130: 2-oxobutanoate degradation I	1	411	925	351	1	1	98	151	8	1	175	393	117	1	77	1	1	134	143	168	1	27	1	1	183	1	25	1	97	59	112	32	1	31	1	43	13	1	1	8	1	24	1	111	356	414	321	319	61
PWY-5136: fatty acid &beta;-oxidation II (plant peroxisome)	1	544	4753	2113	15	11	323	651	12	94	3172	5651	2614	17	2477	264	18	3718	761	765	18	574	338	1	1644	1	545	1	825	418	591	327	1	313	21	468	429	1	212	516	1	599	1	1652	3861	2174	1271	2619	1135
PWY-5138: fatty acid &beta;-oxidation IV (unsaturated, even number)	1	1	613	192	1	1	1	51	1	1	628	984	951	1	575	112	1	989	148	133	31	73	66	1	198	1	127	1	113	59	118	88	1	97	1	87	66	1	55	299	1	112	1	351	439	381	256	528	377
PWY-5154: L-arginine biosynthesis III (via N-acetyl-L-citrulline)	1	55	1198	489	1	1	58	224	1	75	1158	2143	1181	7	876	111	1	1513	366	334	1	215	131	1	585	1	392	1	281	143	252	254	1	139	1	221	161	1	113	212	1	262	1	674	1531	945	619	1128	624
PWY-5156: superpathway of fatty acid biosynthesis II (plant)	1	1	1	1	1	1	1	1	1	1	119	1	71	1	1	1	1	1	1	1	1	1	1	1	1	1	1	1	1	1	1	1	1	1	1	1	1	1	1	1	1	1	1	1	1	81	1	1	1
PWY-5178: toluene degradation IV (aerobic) (via catechol)	1	1	1	1	1	1	1	1	1	1	96	147	97	1	99	1	1	174	81	87	1	65	1	1	55	1	1	1	1	1	1	1	1	22	1	1	1	1	1	1	1	19	1	43	115	114	48	183	28
PWY-5180: toluene degradation I (aerobic) (via o-cresol)	1	1	1214	488	1	1	1	128	1	1	717	1283	641	1	786	1	1	875	413	227	1	293	1	1	593	1	1	1	267	177	221	1	1	291	1	269	211	18	1	1	11	248	1	1114	1439	1248	284	1841	135
PWY-5188: tetrapyrrole biosynthesis I (from glutamate)	1	24	771	356	1	1	55	118	1	1	1312	2362	1116	1	717	94	1	1148	298	217	1	198	149	1	464	1	316	1	325	154	216	162	1	117	1	216	174	1	92	192	1	298	1	587	1983	586	418	952	529
PWY-5189: tetrapyrrole biosynthesis II (from glycine)	1	138	144	11	1	1	57	124	1	73	448	926	614	1	442	58	1	565	133	229	1	55	38	1	217	1	61	1	169	85	173	47	1	18	1	66	26	1	1	124	1	48	1	137	514	611	429	232	192
PWY-5280: L-lysine degradation IV	1	1	1	1	1	1	1	1	1	1	1	1	1	1	1	1	1	11	1	1	1	1	1	1	1	1	1	1	1	1	1	1	1	1	1	1	1	1	1	1	1	1	1	1	8	1	1	1	1
PWY-5345: superpathway of L-methionine biosynthesis (by sulfhydrylation)	1	314	218	1	1	1	142	198	1	41	1191	1931	834	1	573	71	1	931	274	299	1	181	112	1	488	1	235	1	311	146	241	154	1	114	1	177	129	1	69	117	1	221	1	553	1499	887	574	892	411
PWY-5347: superpathway of L-methionine biosynthesis (transsulfuration)	1	25	279	44	1	1	55	165	1	1	619	1341	618	1	571	53	1	883	214	172	1	119	95	1	387	1	193	1	276	131	217	129	1	115	1	119	115	1	81	215	1	222	1	536	1318	695	341	845	263
PWY-5367: petroselinate biosynthesis	1	1	1	1	1	1	1	1	1	1	95	228	212	1	251	1	1	127	159	148	1	111	1	1	221	1	73	1	81	37	51	71	1	143	1	141	113	1	132	1	1	132	1	422	516	574	119	911	1
PWY-5384: sucrose degradation IV (sucrose phosphorylase)	1	18	62	1	1	1	31	111	1	42	478	788	268	1	282	1	1	282	263	182	1	126	21	1	331	1	144	1	182	115	112	171	1	112	1	124	93	1	68	63	1	129	1	411	952	647	343	738	94
PWY-5392: reductive TCA cycle II	1	1	1	1	1	1	1	1	1	1	1	71	1	1	1	1	1	1	1	1	1	1	1	1	1	1	1	1	1	1	1	1	1	1	1	1	1	1	1	1	1	1	1	1	1	1	1	1	1
PWY-5415: catechol degradation I (meta-cleavage pathway)	1	1	781	294	1	1	1	61	1	1	138	224	137	1	153	1	1	223	116	113	1	81	1	1	162	1	49	1	76	61	125	97	1	125	1	113	119	16	61	1	8	96	1	337	395	519	211	773	42
PWY-5417: catechol degradation III (ortho-cleavage pathway)	1	1	79	1	1	1	1	52	1	1	826	1524	863	1	729	88	1	1163	288	195	1	191	123	1	433	1	183	1	231	138	175	143	1	141	1	164	143	1	111	187	1	234	1	566	1312	731	339	1151	387
PWY-5419: catechol degradation to 2-hydroxypentadienoate II	1	1	162	1	1	1	1	25	1	1	118	171	84	1	65	1	1	166	26	61	1	51	1	1	89	1	1	1	61	13	55	1	1	11	1	24	11	1	1	9	1	9	1	21	128	118	52	82	34
PWY-5420: catechol degradation II (meta-cleavage pathway)	1	1	249	1	1	1	1	34	1	1	172	274	134	1	117	1	1	257	44	88	1	81	1	1	142	1	1	1	91	21	81	1	1	17	1	41	16	1	1	12	1	16	1	35	211	178	81	139	51
PWY-5430: meta cleavage pathway of aromatic compounds	1	1	121	1	1	1	1	1	1	1	113	174	129	1	115	1	1	216	52	81	1	72	1	1	141	1	1	1	55	25	71	1	1	22	1	47	21	1	1	1	1	21	1	47	242	216	94	181	38
PWY-5431: aromatic compounds degradation via &beta;-ketoadipate	1	1	79	1	1	1	1	52	1	1	826	1524	863	1	729	88	1	1163	288	195	1	191	123	1	433	1	183	1	231	138	175	143	1	141	1	164	143	1	111	187	1	234	1	566	1312	731	339	1151	387
PWY-5464: superpathway of cytosolic glycolysis (plants), pyruvate dehydrogenase and TCA cycle	1	1	1	1	1	1	1	113	1	1	421	692	264	1	96	1	1	181	59	96	1	1	1	1	111	1	28	1	118	27	79	31	1	1	1	1	1	1	1	1	1	47	1	163	419	26	46	229	33
PWY-5484: glycolysis II (from fructose 6-phosphate)	1	1	1119	462	1	1	1	176	1	1	969	1669	826	1	661	84	1	1196	192	151	1	154	134	1	371	1	171	1	287	123	181	166	1	89	1	197	155	1	99	227	1	318	8	446	1551	399	316	621	518
PWY-5494: pyruvate fermentation to propanoate II (acrylate pathway)	1	1	1	1	1	1	1	1	1	1	1	1	1	1	1	1	1	1	1	1	1	1	1	1	1	1	1	1	1	1	1	1	1	1	1	1	1	1	1	1	1	1	1	1	1	12	1	43	1
PWY-5497: purine nucleobases degradation II (anaerobic)	1	1	1	1	1	1	1	1	1	1	1	42	43	1	1	1	1	1	1	1	1	1	1	1	1	1	1	1	1	1	1	1	1	1	1	1	1	1	1	14	1	1	1	1	49	1	1	1	1
PWY-5499: vitamin B6 degradation	1	1	1	1	1	1	1	1	1	1	1	1	1	1	1	1	1	1	1	1	1	1	1	1	1	1	1	1	1	1	1	1	1	1	1	1	1	1	1	1	1	1	1	1	22	1	1	1	1
PWY-5505: L-glutamate and L-glutamine biosynthesis	1	1	517	222	1	1	1	32	1	1	111	258	141	1	195	21	1	191	75	66	1	82	19	1	183	1	35	1	56	48	46	21	1	33	1	53	52	1	45	11	1	114	1	229	419	316	116	479	93
PWY-5514: UDP-N-acetyl-D-galactosamine biosynthesis II	1	1	1	1	1	1	1	1	1	1	1	1	1	1	1	1	1	18	1	1	1	1	1	1	1	1	1	1	1	1	1	1	1	1	1	1	1	1	1	1	1	1	1	1	1	1	1	1	1
PWY-5517: L-arabinose degradation III	1	1	1	1	1	1	1	1	1	1	155	288	175	1	162	1	1	162	113	76	1	65	8	1	161	1	52	1	69	57	59	54	1	74	1	74	55	1	51	1	1	92	1	253	458	318	78	425	21
PWY-5531: 3,8-divinyl-chlorophyllide a biosynthesis II (anaerobic)	1	61	1	1	1	1	1	1	1	1	29	24	1	1	1	1	1	1	1	1	1	1	1	1	1	1	1	1	1	1	1	1	1	1	1	1	1	1	1	1	1	1	1	1	1	1	1	1	1
PWY-561: superpathway of glyoxylate cycle and fatty acid degradation	1	112	1	1	1	1	1	121	1	1	689	1157	599	1	385	57	1	726	172	239	1	61	97	1	261	1	42	1	162	97	149	1	1	29	1	71	22	1	1	215	1	1	1	211	775	733	469	535	425
PWY-5647: 2-nitrobenzoate degradation I	1	1	1	1	1	1	1	1	1	1	283	569	241	1	313	29	1	414	69	113	1	39	29	1	213	1	48	1	119	51	57	17	1	19	1	63	61	1	1	11	1	37	1	271	477	238	112	317	89
PWY-5651: L-tryptophan degradation to 2-amino-3-carboxymuconate semialdehyde	1	1	1	1	1	1	1	1	1	1	82	14	1	1	1	1	1	46	1	1	1	1	1	1	1	1	1	1	1	1	24	1	1	1	1	1	1	1	1	1	1	1	1	58	72	1	1	1	1
PWY-5652: 2-amino-3-carboxymuconate semialdehyde degradation to glutaryl-CoA	1	1	1	1	1	1	1	1	1	1	156	263	129	1	116	18	1	216	14	32	1	33	1	1	79	1	29	1	48	1	19	14	1	1	1	1	1	1	1	1	1	1	1	48	141	211	88	215	65
PWY-5654: 2-amino-3-carboxymuconate semialdehyde degradation to 2-hydroxypentadienoate	1	1	1	1	1	1	1	1	1	1	278	569	293	1	298	26	1	411	158	123	1	81	26	1	277	1	116	1	127	88	111	89	1	146	1	118	119	1	71	11	1	127	1	412	651	551	111	767	79
PWY-5655: L-tryptophan degradation IX	1	1	1	1	1	1	1	1	1	1	144	31	1	1	1	1	1	95	1	1	1	1	1	1	1	1	1	1	1	1	34	1	1	1	1	1	1	1	1	1	1	1	1	89	136	1	1	1	1
PWY-5656: mannosylglycerate biosynthesis I	1	1	1	1	1	1	1	1	1	1	1	1	1	1	1	1	1	1	1	1	1	1	1	1	1	1	1	1	1	1	1	1	1	1	1	1	1	1	1	8	1	1	1	1	1	1	1	1	1
PWY-5659: GDP-mannose biosynthesis	1	58	947	422	1	1	34	124	1	1	538	1119	638	1	447	58	1	716	211	173	1	111	61	1	358	1	139	1	191	77	169	111	1	118	1	129	89	1	59	212	1	169	1	444	969	554	415	668	314
PWY-5667: CDP-diacylglycerol biosynthesis I	1	218	1196	427	1	1	95	181	1	56	1322	2637	1194	11	813	116	1	1226	317	229	1	211	116	1	567	1	339	1	371	167	262	213	1	149	26	243	218	1	112	214	1	284	1	693	1949	778	446	1175	578
PWY-5675: nitrate reduction V (assimilatory)	1	1	1	1	1	1	1	1	1	1	1	276	49	1	1	1	1	113	54	36	1	27	15	1	141	1	1	1	41	27	14	1	1	26	1	1	25	12	1	11	1	19	1	39	281	24	96	69	36
PWY-5676: acetyl-CoA fermentation to butanoate II	1	63	738	297	1	1	41	216	1	1	327	661	187	1	235	17	1	336	153	118	1	24	58	1	213	1	94	1	124	31	67	13	1	23	1	61	21	1	51	1	1	167	1	198	517	585	271	651	235
PWY-5677: succinate fermentation to butanoate	1	1	1	1	1	1	1	1	1	1	23	32	1	1	1	1	1	1	1	1	1	1	1	1	1	1	1	1	1	1	1	1	1	1	1	1	1	1	1	1	1	1	1	1	1	1	1	1	1
PWY-5686: UMP biosynthesis I	1	374	1214	513	15	1	138	198	9	89	1814	3397	1439	1	972	132	1	1741	451	358	1	318	187	1	791	1	463	1	494	245	336	313	1	197	19	355	277	12	141	272	1	414	1	851	2839	1115	736	1317	784
PWY-5690: TCA cycle II (plants and fungi)	1	1	1	1	1	1	1	79	1	1	273	448	211	1	56	19	1	249	35	67	1	1	1	1	67	1	16	1	68	16	51	17	1	1	1	1	1	1	1	1	1	43	1	112	247	14	27	144	18
PWY-5692: allantoin degradation to glyoxylate II	1	1	1	1	1	1	1	1	1	1	1	1	1	1	1	1	1	41	1	1	1	1	1	1	1	1	1	1	1	1	1	1	1	1	1	1	1	1	1	1	1	1	1	1	1	1	1	1	18
PWY-5695: inosine 5'-phosphate degradation	1	38	1775	745	1	1	59	254	8	81	1647	3238	1242	8	812	144	1	1594	353	319	1	261	191	1	681	1	344	1	423	212	314	223	1	137	28	216	181	1	92	264	1	438	5	718	2459	984	591	1238	678
PWY-5705: allantoin degradation to glyoxylate III	1	1	1	1	1	1	1	1	1	1	154	332	59	1	111	19	1	153	42	57	1	35	23	1	126	1	24	1	65	26	42	1	1	1	1	15	1	1	1	7	1	1	1	34	272	23	44	16	42
PWY-5723: Rubisco shunt	1	1	1481	634	1	1	1	221	1	64	865	1781	624	1	733	91	1	1166	142	181	1	113	95	1	264	1	62	1	155	68	146	1	1	21	1	51	71	1	1	65	1	78	1	237	629	337	276	118	359
PWY-5724: superpathway of atrazine degradation	1	1	1	1	1	1	1	1	1	1	78	122	115	1	129	15	1	119	12	28	1	22	1	1	71	1	21	1	31	15	15	11	1	1	1	16	21	1	1	1	1	17	1	56	149	46	25	1	1
PWY-5742: L-arginine degradation IX (arginine:pyruvate transaminase pathway)	1	1	1	1	1	1	1	1	1	1	1	1	1	1	1	1	1	1	1	1	1	1	1	1	1	1	1	1	1	1	1	1	1	1	1	1	1	1	1	1	1	1	1	1	1	1	1	1	1
PWY-5747: 2-methylcitrate cycle II	1	1	1	1	1	1	13	59	1	1	283	563	143	1	116	1	1	224	49	88	1	13	22	1	111	1	46	1	114	37	86	1	1	12	1	14	1	1	1	16	1	55	1	65	271	165	121	232	71
PWY-5837: 2-carboxy-1,4-naphthoquinol biosynthesis	1	1	1	1	1	1	1	1	1	1	1	34	1	1	59	1	1	61	1	1	1	1	1	1	57	1	1	1	38	15	24	1	1	1	1	1	1	1	1	8	1	21	1	14	28	1	14	1	1
PWY-5838: superpathway of menaquinol-8 biosynthesis I	1	1	1	1	1	1	1	1	1	1	1	43	1	1	51	1	1	88	1	1	1	1	1	1	43	1	1	1	36	1	23	1	1	1	1	1	1	1	1	1	1	28	1	21	43	1	31	1	1
PWY-5840: superpathway of menaquinol-7 biosynthesis	1	1	1	1	1	1	1	1	1	1	1	1	1	1	1	1	1	75	1	1	1	1	1	1	1	1	1	1	31	1	23	1	1	1	1	1	1	1	1	1	1	27	1	21	41	1	26	1	1
PWY-5845: superpathway of menaquinol-9 biosynthesis	1	1	1	1	1	1	1	1	1	1	1	1	1	1	1	1	1	75	1	1	1	1	1	1	1	1	1	1	31	1	1	1	1	1	1	1	1	1	1	1	1	1	1	1	1	1	1	1	1
PWY-5850: superpathway of menaquinol-6 biosynthesis	1	1	1	1	1	1	1	1	1	1	1	1	1	1	1	1	1	75	1	1	1	1	1	1	1	1	1	1	31	1	1	1	1	1	1	1	1	1	1	1	1	1	1	1	1	1	1	1	1
PWY-5855: ubiquinol-7 biosynthesis (early decarboxylation)	1	1	1	1	1	1	48	1	1	1	1297	2352	1114	13	726	86	1	1128	271	227	1	223	141	1	447	1	298	1	313	159	235	223	1	128	1	226	181	1	96	217	1	237	1	612	2135	492	385	957	571
PWY-5860: superpathway of demethylmenaquinol-6 biosynthesis I	1	1	1	1	1	1	1	1	1	1	1	1	1	1	1	1	1	51	1	1	1	1	1	1	1	1	1	1	21	1	1	1	1	1	1	1	1	1	1	1	1	1	1	1	1	1	1	1	1
PWY-5861: superpathway of demethylmenaquinol-8 biosynthesis I	1	1	1	1	1	1	1	1	1	1	1	29	1	1	34	1	1	59	1	1	1	1	1	1	29	1	1	1	25	1	16	1	1	1	1	1	1	1	1	1	1	19	1	14	29	1	21	1	1
PWY-5862: superpathway of demethylmenaquinol-9 biosynthesis	1	1	1	1	1	1	1	1	1	1	1	1	1	1	1	1	1	51	1	1	1	1	1	1	1	1	1	1	21	1	1	1	1	1	1	1	1	1	1	1	1	1	1	1	1	1	1	1	1
PWY-5873: ubiquinol-7 biosynthesis (late decarboxylation)	1	1	1	1	1	1	1	1	1	1	64	52	1	1	1	1	1	23	1	1	1	1	1	1	1	1	1	1	1	1	1	1	1	1	1	1	1	1	1	1	1	1	1	1	1	1	1	1	1
PWY-5896: superpathway of menaquinol-10 biosynthesis	1	1	1	1	1	1	1	1	1	1	1	41	1	1	1	1	1	75	1	1	1	1	1	1	1	1	1	1	31	1	1	1	1	1	1	1	1	1	1	1	1	1	1	1	38	1	1	1	1
PWY-5897: superpathway of menaquinol-11 biosynthesis	1	1	1	1	1	1	1	1	1	1	1	41	1	1	49	1	1	83	1	1	1	1	1	1	42	1	1	1	35	1	23	1	1	1	1	1	1	1	1	1	1	27	1	21	41	1	28	1	1
PWY-5898: superpathway of menaquinol-12 biosynthesis	1	1	1	1	1	1	1	1	1	1	1	41	1	1	49	1	1	83	1	1	1	1	1	1	42	1	1	1	35	1	23	1	1	1	1	1	1	1	1	1	1	27	1	21	41	1	28	1	1
PWY-5899: superpathway of menaquinol-13 biosynthesis	1	1	1	1	1	1	1	1	1	1	1	41	1	1	49	1	1	83	1	1	1	1	1	1	42	1	1	1	35	1	23	1	1	1	1	1	1	1	1	1	1	27	1	21	41	1	28	1	1
PWY-5910: superpathway of geranylgeranyldiphosphate biosynthesis I (via mevalonate)	1	1	1	1	1	1	1	1	1	1	1	1	1	1	1	1	1	28	1	1	1	1	1	1	1	1	1	1	1	1	1	1	1	1	1	1	1	1	1	1	1	1	1	1	1	1	1	1	1
PWY-5913: partial TCA cycle (obligate autotrophs)	1	111	122	82	16	8	1	146	1	141	1261	2538	1423	1	919	117	1	1599	358	277	1	196	225	1	513	1	292	1	255	152	223	196	1	217	28	256	241	1	157	288	1	512	1	873	1789	1111	561	1435	692
PWY-5918: superpathway of heme b biosynthesis from glutamate	1	1	1	1	1	1	1	1	1	1	765	1479	818	1	569	71	1	816	111	143	1	82	67	1	244	1	57	1	161	84	125	41	1	23	1	96	43	1	1	157	1	48	1	257	452	139	1	362	316
PWY-5920: superpathway of heme b biosynthesis from glycine	1	1	1	1	1	1	1	1	1	1	383	859	385	1	126	45	1	433	87	131	1	58	19	1	192	1	41	1	129	68	119	31	1	16	1	69	28	1	1	83	1	34	1	124	333	116	1	249	72
PWY-5941: glycogen degradation II	1	26	22	1	1	1	21	131	1	54	286	781	453	1	331	61	1	566	111	93	1	36	27	1	134	1	49	1	94	33	87	48	1	1	5	25	26	1	1	151	1	11	1	113	325	328	215	353	189
PWY-5971: palmitate biosynthesis (type II fatty acid synthase)	1	1	1	1	1	1	1	1	1	1	1475	3115	1577	1	1121	1	1	1651	598	529	1	293	1	1	887	1	384	1	557	228	411	277	1	215	1	329	265	1	127	1	1	343	1	966	2397	1756	983	1634	1
PWY-5972: stearate biosynthesis I (animals)	1	1	1	1	1	1	1	1	1	1	151	344	388	1	281	41	1	515	85	116	1	47	31	1	55	1	84	1	63	21	52	53	1	7	1	22	1	1	1	169	1	34	1	31	115	267	117	115	161
PWY-5973: cis-vaccenate biosynthesis	1	656	1237	511	14	1	212	378	1	77	1926	3821	1631	1	1182	141	1	1696	573	486	1	316	228	1	839	1	449	1	614	238	494	335	1	211	1	334	274	8	134	324	1	387	11	1111	2921	1556	1155	1435	782
PWY-5981: CDP-diacylglycerol biosynthesis III	1	14	1	1	1	1	51	14	1	1	399	751	592	1	516	68	1	674	161	117	1	81	44	1	246	1	146	1	155	97	121	116	1	113	1	88	113	1	49	156	1	134	1	381	577	511	276	713	289
PWY-5989: stearate biosynthesis II (bacteria and plants)	1	558	1397	563	11	1	221	414	1	52	1581	3353	1714	8	1189	165	1	1919	619	546	1	293	218	1	933	1	373	1	547	237	394	253	1	214	1	321	259	1	133	333	1	331	1	956	2262	1758	976	1591	723
PWY-5994: palmitate biosynthesis (type I fatty acid synthase)	1	1	1	1	1	1	1	1	1	1	1	1	298	1	1	1	1	225	1	1	1	1	1	1	1	1	1	1	1	1	1	1	1	1	1	1	1	1	1	1	1	1	1	1	1	1	1	1	1
PWY-6060: malonate degradation II (biotin-dependent)	1	1	1	1	1	1	1	1	1	1	1	1	1	1	1	1	1	11	1	1	1	1	1	1	1	1	1	1	1	1	1	1	1	1	1	1	1	1	1	1	1	1	1	1	1	1	1	1	1
PWY-6071: superpathway of phenylethylamine degradation	1	1	1	1	1	1	1	1	1	1	1	1	1	1	1	1	1	1	1	1	1	1	1	1	1	1	1	1	1	1	1	1	1	1	1	1	1	1	1	1	1	1	1	1	1	1	1	174	1
PWY-6084: 3,5-dichlorocatechol degradation	1	1	1	1	1	1	1	53	1	1	165	173	49	1	1	1	1	36	1	34	1	1	1	1	1	1	6	1	1	1	1	1	1	1	1	39	1	1	1	1	1	1	1	6	1	1	22	54	1
PWY-6087: 4-chlorocatechol degradation	1	1	1	1	1	1	1	1	1	1	1	23	1	1	1	1	1	1	1	1	1	1	1	1	1	1	1	1	1	1	1	1	1	1	1	1	1	1	1	1	1	1	1	1	1	1	1	1	1
PWY-6089: 3-chlorocatechol degradation I (ortho)	1	1	1	1	1	1	1	1	1	1	1	23	1	1	1	1	1	1	1	1	1	1	1	1	1	1	1	1	1	1	1	1	1	1	1	1	1	1	1	1	1	1	1	1	1	1	1	1	1
PWY-6093: 4,5-dichlorocatechol degradation	1	1	1	1	1	1	1	1	1	1	1	43	1	1	1	1	1	1	1	1	1	1	1	1	1	1	1	1	1	1	1	1	1	1	1	1	1	1	1	1	1	1	1	1	1	1	1	1	1
PWY-6107: chlorosalicylate degradation	1	1	1	1	1	1	1	1	1	1	1	23	1	1	1	1	1	1	1	1	1	1	1	1	1	1	1	1	1	1	1	1	1	1	1	1	1	1	1	1	1	1	1	1	1	1	1	1	1
PWY-6113: superpathway of mycolate biosynthesis	1	1	1	1	1	1	1	1	1	1	1	1	416	1	1	1	1	1	1	1	1	1	1	1	1	1	1	1	1	1	1	1	1	1	1	1	1	1	1	1	1	1	1	1	1	1	1	1	1
PWY-6121: 5-aminoimidazole ribonucleotide biosynthesis I	1	334	1118	424	8	11	153	211	1	68	1514	2723	1134	1	771	96	1	1271	334	263	1	233	157	1	561	1	344	1	413	213	298	231	1	127	28	235	216	1	88	232	1	311	1	655	2163	911	627	1172	611
PWY-6122: 5-aminoimidazole ribonucleotide biosynthesis II	12	414	1179	489	13	16	166	261	1	72	1511	2779	1137	1	791	115	1	1352	342	275	1	233	165	1	575	1	341	1	428	213	316	226	1	132	29	242	212	1	98	234	1	319	1	674	2251	1122	669	1111	642
PWY-6123: inosine-5'-phosphate biosynthesis I	1	414	852	361	1	1	187	196	1	85	1421	2715	1111	1	795	112	1	1271	344	296	1	221	146	1	614	1	348	1	396	196	316	263	1	159	1	266	216	1	117	219	1	295	1	734	2267	868	581	1152	543
PWY-6124: inosine-5'-phosphate biosynthesis II	1	395	851	326	8	1	191	216	1	66	1497	2774	1154	8	818	99	1	1328	351	294	1	229	154	1	612	1	352	1	412	191	313	263	1	164	17	277	223	1	115	212	1	316	1	741	2371	915	586	1112	571
PWY-6125: superpathway of guanosine nucleotides de novo biosynthesis II	1	417	911	329	1	1	191	217	12	64	1822	3187	1391	1	961	118	1	1631	416	294	1	317	171	1	725	1	381	1	516	191	341	291	1	159	41	223	226	1	131	243	1	298	19	781	2621	1121	725	1278	547
PWY-6126: superpathway of adenosine nucleotides de novo biosynthesis II	1	428	1112	451	1	1	153	235	1	67	1884	3325	1465	1	1115	149	11	1724	416	343	1	284	178	1	729	1	421	1	492	215	358	293	1	163	34	263	247	1	116	246	1	311	7	812	2751	937	692	1287	611
PWY-6147: 6-hydroxymethyl-dihydropterin diphosphate biosynthesis I	1	1	741	337	1	1	1	97	1	1	743	1564	798	8	771	71	1	1194	158	171	1	74	61	21	345	1	59	1	291	116	116	52	1	63	1	118	79	1	35	177	1	117	1	332	814	551	234	581	375
PWY-6151: S-adenosyl-L-methionine salvage I	1	7	851	411	1	1	27	95	1	1	1241	2164	917	1	591	79	1	973	271	194	1	154	148	1	452	1	225	1	285	137	234	189	1	119	9	223	166	1	74	163	1	257	1	619	1657	472	382	953	488
PWY-6163: chorismate biosynthesis from 3-dehydroquinate	1	218	1148	491	11	1	91	212	1	63	1614	2993	1311	1	995	141	1	1578	425	363	1	275	172	1	681	1	411	1	451	225	315	249	1	148	1	312	217	1	137	297	1	338	1	817	2316	982	647	1319	719
PWY-6168: flavin biosynthesis III (fungi)	1	1	1	1	1	1	1	1	1	1	1	1	1	1	1	1	1	1	1	1	1	1	1	1	1	1	1	1	1	1	1	1	1	1	1	1	1	1	1	1	1	1	1	1	1	1	1	1	1
PWY-6182: superpathway of salicylate degradation	1	1	91	1	1	1	1	55	1	1	665	1261	655	1	633	81	1	1113	275	186	1	184	118	1	412	1	173	1	218	128	147	135	1	125	1	155	131	1	81	166	1	216	1	542	1214	684	331	989	326
PWY-6185: 4-methylcatechol degradation (ortho cleavage)	1	1	71	1	1	1	1	63	1	1	937	1729	928	1	642	112	1	1211	275	198	1	193	131	1	444	1	182	1	231	157	192	137	1	119	1	158	145	1	75	184	1	225	1	572	1478	714	341	971	412
PWY-6193: 3-chlorocatechol degradation II (ortho)	1	1	1	1	1	1	1	1	1	1	1	23	1	1	1	1	1	1	1	1	1	1	1	1	1	1	1	1	1	1	1	1	1	1	1	1	1	1	1	1	1	1	1	1	1	1	1	1	1
PWY-6210: 2-aminophenol degradation	1	1	1	1	1	1	1	1	1	1	278	569	293	1	298	19	1	411	158	123	1	81	26	1	277	1	116	1	127	88	111	89	1	146	1	118	119	1	71	11	1	127	1	412	651	551	117	767	74
PWY-6215: 4-chlorobenzoate degradation	1	1	849	365	1	1	1	91	1	1	149	227	176	1	61	1	1	114	69	21	1	1	14	1	71	1	17	1	11	27	19	18	1	1	1	1	9	1	1	18	1	1	1	26	84	138	74	111	45
PWY-621: sucrose degradation III (sucrose invertase)	1	83	1	1	1	1	72	91	1	15	511	816	273	1	283	1	1	283	297	199	1	138	21	1	358	1	161	1	198	132	118	199	1	137	1	139	112	1	76	63	1	135	1	457	1121	711	397	819	95
PWY-622: starch biosynthesis	1	1	1	1	1	1	1	54	1	1	199	452	76	1	1	1	1	1	112	111	1	1	1	1	153	1	1	1	93	41	64	1	1	1	1	1	1	1	1	1	1	1	1	59	311	312	176	1	1
PWY-6269: superpathway of adenosylcobalamin salvage from cobinamide II	1	39	1	1	1	1	1	1	1	1	1	1	1	1	1	1	1	1	1	1	1	1	1	1	1	1	1	1	1	1	1	1	1	1	1	1	1	1	1	1	1	1	1	1	1	1	1	1	1
PWY-6270: isoprene biosynthesis I	1	1	1	1	1	1	1	1	1	1	288	273	243	1	119	46	1	185	111	41	1	51	1	1	153	1	1	1	181	29	1	61	1	67	1	41	1	1	1	68	1	131	1	97	134	368	269	167	283
PWY-6277: superpathway of 5-aminoimidazole ribonucleotide biosynthesis	12	414	1179	489	13	16	166	261	1	72	1511	2779	1137	1	791	115	1	1352	342	275	1	233	165	1	575	1	341	1	428	213	316	226	1	132	29	242	212	1	98	234	1	319	1	674	2251	1122	669	1111	642
PWY-6282: palmitoleate biosynthesis I (from (5Z)-dodec-5-enoate)	1	535	1283	514	11	1	216	364	1	121	1512	3175	1582	8	1186	151	1	1761	582	511	1	273	212	1	859	1	358	1	534	222	386	246	1	199	1	315	245	1	118	323	1	319	7	894	2176	1681	966	1511	679
PWY-6284: superpathway of unsaturated fatty acids biosynthesis (E. coli)	1	1	1	1	1	1	1	1	1	1	364	853	631	1	586	1	1	466	319	311	1	179	1	1	454	1	169	1	241	88	154	156	1	174	1	226	182	1	114	1	1	221	1	666	1113	1177	365	1222	1
PWY-6285: superpathway of fatty acids biosynthesis (E. coli)	1	1	1	1	1	1	1	1	1	1	612	1375	918	1	773	1	1	743	411	383	1	214	1	1	574	1	239	1	339	127	228	212	1	1	1	161	126	1	111	1	1	1	1	674	1549	1314	538	1191	1
PWY-6292: superpathway of L-cysteine biosynthesis (mammalian)	1	41	1	1	1	1	17	1	1	1	197	212	159	1	161	1	1	251	99	64	1	71	61	1	121	1	59	1	65	36	77	54	1	66	35	87	22	1	62	29	1	149	1	217	383	386	117	513	176
PWY-6293: superpathway of L-cysteine biosynthesis (fungi)	1	1	1	1	1	1	1	1	1	1	39	91	27	1	68	1	1	115	1	1	1	29	34	1	33	1	1	1	48	26	44	1	1	1	1	1	1	1	32	21	1	97	1	1	1	138	111	287	119
PWY-6305: superpathway of putrescine biosynthesis	1	1	274	1	1	1	15	24	1	1	239	511	162	1	142	1	1	314	155	158	1	81	31	1	212	1	75	1	133	63	111	61	1	73	1	48	21	1	14	51	1	49	1	179	554	472	198	296	91
PWY-6307: L-tryptophan degradation X (mammalian, via tryptamine)	1	1	1	1	1	1	1	1	1	1	15	1	7	1	52	1	1	162	27	41	1	1	1	1	48	1	78	1	11	1	1	48	1	32	1	17	16	1	17	1	1	44	1	133	118	75	153	111	1
PWY-6309: L-tryptophan degradation XI (mammalian, via kynurenine)	1	1	1	1	1	1	1	1	1	1	12	44	7	1	16	1	1	1	8	26	1	1	5	1	19	1	8	1	26	1	39	5	1	1	1	1	1	1	1	1	1	1	1	11	43	1	1	1	22
PWY-6313: serotonin degradation	1	1	1	1	1	1	1	1	1	1	21	1	11	13	69	1	1	212	35	52	1	1	1	1	63	1	99	1	13	1	1	62	1	41	1	23	21	1	23	1	1	58	1	173	143	99	296	146	1
PWY-6317: D-galactose degradation I (Leloir pathway)	1	1	1	1	1	1	1	1	1	1	1447	2263	879	1	257	9	1	567	282	143	1	189	133	1	442	1	273	1	317	146	237	215	1	131	1	263	217	1	117	121	1	338	1	616	2161	314	321	917	438
PWY-6318: L-phenylalanine degradation IV (mammalian, via side chain)	1	1	1	1	1	1	1	1	1	1	1	1	1	1	1	1	1	1	1	1	1	1	1	1	1	1	1	1	1	1	1	1	1	1	1	1	1	1	1	1	1	1	1	1	1	1	1	1	1
PWY-6328: L-lysine degradation X	1	1	1	1	1	1	1	1	1	1	61	159	75	1	37	1	1	69	1	16	1	1	1	1	16	1	1	1	1	1	1	1	1	1	1	1	1	1	1	27	1	1	1	1	15	17	1	25	19
PWY-6338: superpathway of vanillin and vanillate degradation	1	1	1	1	1	1	1	1	1	1	1	48	1	1	1	1	1	31	41	41	1	1	1	1	1	1	1	1	1	1	1	1	1	1	1	1	1	1	1	1	1	1	1	1	1	49	31	1	1
PWY-6339: syringate degradation	1	1	1	1	1	1	1	1	1	1	153	325	247	1	211	29	1	391	49	53	1	1	47	1	1	1	1	1	1	1	1	1	1	1	1	19	1	1	1	137	1	1	1	81	236	1	1	1	116
PWY-6353: purine nucleotides degradation II (aerobic)	1	13	1218	516	1	1	29	147	1	1	847	1787	879	1	583	95	1	1145	289	228	1	159	157	1	457	1	217	1	315	121	218	127	1	111	1	132	129	1	85	184	1	328	1	525	1714	617	377	812	479
PWY-6385: peptidoglycan biosynthesis III (mycobacteria)	1	265	897	343	1	1	114	153	1	67	1383	2618	1115	1	795	98	1	1211	347	291	1	227	162	1	613	1	329	1	371	187	263	233	1	122	23	241	211	1	111	211	1	312	1	685	2183	884	616	1121	591
PWY-6386: UDP-N-acetylmuramoyl-pentapeptide biosynthesis II (lysine-containing)	1	114	717	286	1	1	77	143	1	67	1294	2426	1153	1	732	81	1	1125	316	276	1	212	141	1	567	1	285	1	344	171	236	218	1	118	24	225	182	1	94	198	1	277	1	619	1928	817	567	1161	534
PWY-6387: UDP-N-acetylmuramoyl-pentapeptide biosynthesis I (meso-diaminopimelate containing)	1	237	841	318	1	1	111	137	1	61	1291	2411	1161	1	748	93	1	1111	323	277	1	211	146	1	563	1	312	1	352	174	251	223	1	112	24	221	197	1	93	194	1	287	1	641	1926	822	573	1161	549
PWY-6396: superpathway of 2,3-butanediol biosynthesis	1	1	1	1	1	1	1	1	1	1	1	1	1	1	38	18	1	1	1	1	1	1	1	1	1	1	1	1	1	1	1	1	1	1	1	1	1	1	1	1	1	1	1	25	31	18	1	1	1
PWY-6435: 4-hydroxybenzoate biosynthesis III (plants)	1	1	1331	571	1	1	1	171	1	1	215	578	218	11	75	1	1	131	262	227	1	144	33	1	183	1	158	1	89	56	92	111	1	25	1	61	23	1	1	19	1	1	1	91	444	296	148	314	49
PWY-6478: GDP-D-glycero-&alpha;-D-manno-heptose biosynthesis	1	1	1	1	1	1	1	1	1	1	1	1	1	1	1	1	1	1	11	1	1	1	1	1	1	1	1	1	1	1	1	1	1	1	1	1	1	1	1	1	1	1	1	1	1	1	1	1	14
PWY-6486: D-galacturonate degradation II	1	1	1	1	1	1	1	1	1	1	232	127	261	1	64	1	1	23	1	1	1	1	1	1	1	1	1	1	1	1	1	1	1	1	1	1	1	1	1	1	1	1	1	1	1	1	1	1	1
PWY-6501: D-glucuronate degradation II	1	1	1	1	1	1	1	1	1	1	299	225	386	1	188	44	1	311	1	1	1	1	14	1	1	1	1	1	1	1	1	1	1	1	1	1	1	1	1	117	1	1	1	1	1	1	1	18	139
PWY-6505: L-tryptophan degradation XII (Geobacillus)	1	1	1	1	1	1	1	1	1	1	126	272	171	1	175	18	1	271	34	61	1	45	1	1	143	1	47	1	76	1	38	22	1	1	1	1	1	1	1	1	1	1	1	115	285	177	43	363	1
PWY-6507: 4-deoxy-L-threo-hex-4-enopyranuronate degradation	1	172	41	1	1	1	78	59	1	1	276	579	255	1	165	1	1	213	161	114	1	91	11	1	252	1	54	1	152	88	113	91	1	61	1	114	71	1	45	22	1	111	1	271	674	411	147	498	68
PWY-6519: 8-amino-7-oxononanoate biosynthesis I	1	1	1199	437	1	1	37	177	1	1	1441	2999	1415	1	965	133	1	1529	386	356	1	242	178	1	693	1	339	1	451	219	311	225	1	181	1	291	228	1	113	254	1	295	1	815	2146	939	651	1246	641
PWY-6527: stachyose degradation	1	1	1	1	1	1	1	1	1	1	1161	1741	646	1	226	12	1	531	192	125	1	197	155	1	398	1	247	1	317	115	219	185	1	86	1	211	141	1	93	119	1	342	1	463	1995	255	311	761	532
PWY-6531: mannitol cycle	1	1	1	1	1	1	1	1	1	1	58	21	12	1	69	1	1	83	1	1	1	1	1	1	71	1	1	1	25	1	1	1	1	1	1	1	1	1	1	21	1	42	1	44	95	49	1	68	16
PWY-6538: caffeine degradation III (bacteria, via demethylation)	1	1	1	1	1	1	1	1	1	1	26	35	1	1	41	1	1	71	1	1	1	1	1	1	1	1	1	1	1	1	1	1	1	1	1	1	1	1	1	1	1	1	1	1	1	1	1	47	1
PWY-6545: pyrimidine deoxyribonucleotides de novo biosynthesis III	1	341	136	1	1	1	164	54	1	1	151	316	47	1	81	1	1	39	35	49	1	48	11	1	54	1	1	1	1	1	99	1	1	44	1	1	1	1	1	1	1	46	7	62	249	138	213	44	26
PWY-6549: L-glutamine biosynthesis III	1	1	171	1	1	1	1	117	1	1	444	751	246	1	144	26	1	368	163	189	1	54	41	1	218	1	33	1	141	71	119	28	1	35	1	52	31	1	1	1	1	65	1	197	612	585	311	433	118
PWY-6562: norspermidine biosynthesis	1	1	1	1	1	1	1	1	1	1	45	111	1	1	11	1	1	46	1	1	1	1	1	1	34	1	9	1	43	1	9	1	1	1	1	1	1	1	1	1	1	1	1	12	46	41	32	29	33
PWY-6565: superpathway of polyamine biosynthesis III	1	1	1	1	1	1	1	1	1	1	43	112	1	1	11	1	1	16	1	1	1	1	1	1	41	1	11	1	52	1	12	1	1	1	1	1	1	1	1	1	1	1	1	16	49	42	33	31	34
PWY-6588: pyruvate fermentation to acetone	1	1	1	1	1	1	1	1	1	1	31	29	1	1	1	1	1	1	1	1	1	1	1	1	1	1	1	1	1	1	1	1	1	1	1	1	1	1	1	1	1	1	1	1	1	1	1	1	1
PWY-6595: superpathway of guanosine nucleotides degradation (plants)	1	1	1	1	1	1	1	1	1	1	88	217	27	1	1	1	1	46	61	17	1	1	11	1	131	1	1	1	74	52	36	27	1	1	1	1	1	1	1	19	1	1	1	51	226	138	87	69	1
PWY-6606: guanosine nucleotides degradation II	1	1	1713	742	1	1	1	228	1	1	489	1141	664	1	475	64	1	941	251	181	1	117	126	1	365	1	134	1	218	82	138	87	1	82	1	89	81	1	49	163	1	217	1	349	1181	615	311	658	384
PWY-6607: guanosine nucleotides degradation I	1	1	1	1	1	1	1	1	1	1	92	216	27	1	1	1	1	47	62	18	1	1	11	1	138	1	1	1	79	59	38	28	1	1	1	1	1	1	1	21	1	1	1	51	235	143	91	71	1
PWY-6608: guanosine nucleotides degradation III	1	8	1713	742	1	1	27	228	1	81	1118	2557	973	1	597	119	1	1189	312	246	1	152	163	1	488	1	227	1	384	151	272	119	1	94	1	128	151	1	79	187	1	353	1	531	2157	615	395	746	511
PWY-6609: adenine and adenosine salvage III	1	24	771	328	1	1	17	81	1	57	782	1682	734	1	491	117	1	919	193	181	1	121	136	5	371	1	119	1	219	111	176	96	1	77	36	114	117	1	69	147	1	231	3	381	1271	431	311	551	398
PWY-6612: superpathway of tetrahydrofolate biosynthesis	1	1	145	1	1	1	1	71	1	1	463	919	594	1	332	48	1	617	67	112	1	55	77	1	176	1	82	1	111	56	92	64	1	22	1	55	35	1	46	146	1	127	1	231	571	327	158	494	315
PWY-6628: superpathway of L-phenylalanine biosynthesis	1	149	1115	414	1	1	78	176	1	62	762	1416	616	1	528	54	1	861	362	296	1	211	134	1	482	1	311	1	311	165	234	211	1	144	1	187	131	1	119	141	1	332	1	617	1431	873	572	1186	515
PWY-6630: superpathway of L-tyrosine biosynthesis	1	155	1141	434	1	1	81	174	1	59	531	1115	441	1	341	1	1	568	263	231	1	68	48	1	267	1	223	1	219	26	181	116	1	67	1	31	1	1	1	86	1	141	1	219	958	671	444	543	111
PWY-6632: caffeine degradation IV (bacteria, via demethylation and oxidation)	1	1	1	1	1	1	1	1	1	1	26	35	1	1	41	1	1	71	1	1	1	1	1	1	1	1	1	1	1	1	1	1	1	1	1	1	1	1	1	1	1	1	1	1	1	1	1	1	1
PWY-6641: superpathway of sulfolactate degradation	1	1	1	1	1	1	1	26	1	1	24	47	19	1	1	1	1	148	38	36	1	1	1	1	1	1	1	1	1	1	1	1	1	1	1	1	1	1	1	1	1	1	1	1	1	11	1	1	1
PWY-6690: cinnamate and 3-hydroxycinnamate degradation to 2-hydroxypentadienoate	1	1	1	1	1	1	1	1	1	1	476	958	463	1	561	71	1	771	211	176	1	173	31	1	351	1	132	1	171	118	126	98	1	135	1	147	138	1	66	36	1	121	1	534	872	613	115	872	151
PWY-6700: queuosine biosynthesis I (de novo)	1	249	866	415	8	1	72	142	1	56	1391	2488	1168	8	677	111	1	1144	291	234	1	199	117	1	456	1	338	1	317	171	247	191	1	124	1	229	186	1	117	199	1	269	1	621	1983	819	524	969	477
PWY-6703: preQ0 biosynthesis	7	228	941	433	13	1	121	175	1	81	1623	2721	1211	1	799	112	1	1467	331	278	1	189	158	1	481	1	381	1	411	166	245	236	1	158	3	267	181	1	93	269	1	316	3	632	2122	741	445	1196	548
PWY-6731: starch degradation III	1	1	1	1	1	1	1	1	1	1	16	1	19	1	1	1	1	1	1	1	1	28	44	1	46	1	1	1	33	19	13	1	1	1	1	13	1	1	1	51	1	11	1	38	231	112	89	191	159
PWY-6748: nitrate reduction VII (denitrification)	1	1	1	1	1	1	1	1	1	1	1	1	1	1	1	1	1	1	1	1	1	1	1	1	1	1	1	1	1	1	1	1	1	1	1	1	1	1	1	1	1	1	1	1	1	1	1	1	1
PWY-6763: salicortin biosynthesis	1	1	1	1	1	1	1	1	1	1	1	1	1	1	1	1	1	1	1	1	1	1	1	1	1	1	1	1	1	1	1	1	1	1	1	1	1	1	1	1	1	1	1	1	1	1	1	1	1
PWY-6803: phosphatidylcholine acyl editing	1	1	886	317	1	1	1	71	1	17	425	781	383	1	414	31	1	532	76	77	1	71	24	1	232	1	81	1	121	49	76	45	1	111	1	119	36	1	38	42	6	58	1	413	565	357	79	551	92
PWY-6823: molybdopterin biosynthesis	1	236	1192	524	31	1	119	169	1	62	1696	3119	1311	1	711	111	1	1427	355	249	1	263	231	1	553	1	425	1	421	164	331	216	1	156	1	291	222	7	98	255	1	334	1	818	2218	893	644	1171	665
PWY-6837: fatty acid &beta;-oxidation V (unsaturated, odd number, di-isomerase-dependent)	1	1	1	1	1	1	1	13	1	1	1	1	1	1	1	1	1	1	1	11	1	1	1	1	14	1	1	1	1	1	1	1	1	1	1	1	1	1	1	1	1	1	1	1	1	21	11	1	1
PWY-6859: all-trans-farnesol biosynthesis	1	1	1	1	1	1	1	1	1	1	76	71	68	1	29	1	1	48	32	11	1	15	1	1	46	1	1	1	64	8	1	16	1	27	15	11	1	1	1	22	1	46	1	26	35	131	93	47	97
PWY-6876: isopropanol biosynthesis (engineered)	1	46	1	1	1	1	25	19	1	1	1	28	34	1	1	1	1	1	1	1	1	1	1	1	1	1	1	1	1	1	1	1	1	1	1	1	1	1	1	1	1	1	1	1	33	24	16	1	1
PWY-6895: superpathway of thiamine diphosphate biosynthesis II	1	1	1	1	1	1	1	1	1	1	1	1	1	1	1	1	1	167	55	46	1	1	53	1	1	1	1	1	1	1	1	1	1	1	1	1	1	1	35	63	1	134	1	1	148	131	126	363	219
PWY-6897: thiamine diphosphate salvage II	1	1	755	311	5	1	1	86	1	1	419	961	324	1	435	42	1	391	174	143	1	114	37	1	249	1	128	1	155	45	83	115	1	79	1	38	71	1	41	44	1	116	1	281	595	397	211	619	185
PWY-6901: superpathway of glucose and xylose degradation	1	1	1	1	1	1	87	91	1	1	591	1153	619	1	488	43	1	665	167	165	1	128	47	1	274	1	147	1	167	78	143	111	1	119	1	69	81	1	45	92	1	131	1	337	775	519	162	618	262
PWY-6902: chitin degradation II (Vibrio)	1	1	1	1	1	1	1	1	1	1	63	173	183	1	232	8	1	264	125	74	1	82	1	1	132	1	71	1	66	81	65	92	1	119	1	82	77	1	82	1	1	99	1	327	513	431	65	622	11
PWY-6906: chitin derivatives degradation	1	1	1	1	1	1	1	1	1	1	42	95	16	1	1	1	1	1	18	21	1	6	1	1	32	1	1	1	34	18	19	1	1	1	1	5	1	1	1	1	1	1	1	16	93	31	1	1	33
PWY-6920: 6-gingerol analog biosynthesis (engineered)	1	1	1	1	1	1	1	15	1	1	1	1	1	1	1	1	1	1	1	8	1	1	1	1	13	1	1	1	1	1	1	1	1	1	1	1	1	1	1	1	1	1	1	1	1	21	8	1	1
PWY-6922: L-N&delta;-acetylornithine biosynthesis	1	21	1	1	1	1	21	68	1	1	81	117	38	1	39	1	1	98	75	75	1	21	1	1	137	1	65	1	78	14	51	1	1	24	1	16	1	1	12	33	1	17	1	78	175	221	188	176	69
PWY-6936: seleno-amino acid biosynthesis (plants)	1	12	969	389	1	1	33	134	7	1	1427	2521	1398	1	964	136	1	1561	357	291	1	239	229	1	664	1	295	1	386	159	243	214	1	172	4	186	174	1	111	257	1	379	1	778	1853	939	575	1419	754
PWY-6948: sitosterol degradation to androstenedione	1	1	1	1	1	1	1	1	1	1	49	96	1	1	1	1	1	1	1	1	1	1	1	1	9	1	1	1	1	1	1	1	1	1	1	1	1	1	1	1	1	1	1	1	1	1	1	1	1
PWY-6953: dTDP-3-acetamido-&alpha;-D-fucose biosynthesis	1	1	1	1	1	1	1	1	1	1	28	24	12	1	1	1	1	51	1	1	1	1	1	1	1	1	1	1	1	1	1	1	1	1	1	1	1	1	1	1	1	1	1	1	413	1	1	1	1
PWY-6957: mandelate degradation to acetyl-CoA	1	1	1	1	1	1	1	1	1	1	247	414	264	1	288	1	1	437	1	113	1	119	1	1	267	1	78	1	94	81	93	1	1	1	1	111	92	1	1	1	1	95	1	313	674	398	144	1	113
PWY-6961: L-ascorbate degradation II (bacterial, aerobic)	1	1	1	1	1	1	1	1	1	1	1	1	1	1	1	1	1	1	1	1	1	1	1	1	1	1	1	1	1	1	1	1	1	1	1	1	1	1	1	13	1	1	1	1	1	1	1	1	1
PWY-6969: TCA cycle V (2-oxoglutarate synthase)	1	496	151	1	1	1	218	172	1	45	949	1128	559	1	329	47	1	614	215	256	1	69	176	1	261	1	34	1	146	95	131	111	1	113	1	86	81	1	134	219	1	414	1	281	819	671	441	932	515
PWY-6981: chitin biosynthesis	1	1	1	1	1	1	1	1	1	1	1	1	1	1	1	1	1	84	1	1	1	1	1	1	1	1	1	1	1	1	1	1	1	1	1	1	1	1	1	1	1	1	1	1	1	1	1	1	1
PWY-6992: 1,5-anhydrofructose degradation	1	1	1	1	1	1	1	34	1	1	99	255	131	1	111	1	1	214	139	128	1	65	16	1	222	1	59	1	116	44	57	73	1	83	1	76	56	1	44	13	1	83	1	261	465	364	127	492	31
PWY-6993: nicotine degradation II (pyrrolidine pathway)	1	1	1	1	1	1	1	1	1	1	22	49	42	1	21	1	1	1	1	1	1	1	1	1	1	1	1	1	1	1	1	1	1	1	1	1	1	1	1	1	1	1	1	1	17	1	1	1	1
PWY-6999: theophylline degradation	1	1	1	1	1	1	1	1	1	1	1	1	1	1	14	1	1	1	1	1	1	1	1	1	1	1	1	1	1	1	1	1	1	1	1	1	1	1	1	1	1	1	1	1	1	1	1	1	1
PWY-7000: kanamycin biosynthesis	1	1	1	1	1	1	1	1	1	1	1	1	1	1	1	1	1	1	1	1	1	1	1	1	1	1	1	1	1	1	1	1	1	1	1	1	1	1	1	1	1	1	1	1	1	1	1	1	1
PWY-7002: 4-hydroxyacetophenone degradation	1	1	1	1	1	1	1	1	1	1	1	1	1	1	1	1	1	1	1	1	1	1	1	1	1	1	1	1	1	1	1	1	1	1	1	1	1	1	1	1	1	1	1	1	1	1	24	1	1
PWY-7009: 2,2'-dihydroxybiphenyl degradation	1	1	1	1	1	1	1	1	1	1	341	548	313	1	218	31	1	376	14	43	1	52	48	1	121	1	23	1	76	16	31	1	1	1	1	22	31	1	1	16	1	13	1	74	253	51	1	22	117
PWY-7013: (S)-propane-1,2-diol degradation	1	1	1	1	1	1	1	1	1	1	16	1	1	1	11	1	1	126	1	1	1	1	1	1	1	1	1	1	1	1	1	1	1	1	1	1	1	1	1	1	1	1	1	1	1	1	1	1	1
PWY-702: L-methionine biosynthesis II	1	17	936	511	1	1	32	164	1	1	492	1192	517	1	481	44	1	743	173	141	1	96	79	1	331	1	167	1	233	111	178	116	1	112	1	111	85	1	53	181	1	192	1	462	1163	625	294	743	212
PWY-7039: phosphatidate metabolism, as a signaling molecule	1	1	1	1	1	1	1	1	1	1	1	1	1	1	1	1	1	51	1	1	1	1	1	1	1	1	1	1	1	1	1	1	1	1	1	1	1	1	1	1	1	1	1	1	1	1	1	1	1
PWY-7052: cyanophycin metabolism	1	1	732	286	1	1	1	51	1	1	277	565	212	1	212	31	1	313	37	42	1	31	39	1	97	1	1	1	48	26	21	1	1	7	1	22	1	1	1	24	1	63	1	68	228	21	38	157	132
PWY-7072: hopanoid biosynthesis (bacteria)	1	1	1	1	1	1	1	1	1	1	1	1	1	1	1	1	1	1	1	16	1	1	1	1	1	1	1	1	1	1	1	1	1	1	1	1	1	1	1	1	1	1	1	1	1	1	1	1	1
PWY-7090: UDP-2,3-diacetamido-2,3-dideoxy-&alpha;-D-mannuronate biosynthesis	1	1	1	1	1	1	1	12	1	1	1	1	1	1	1	1	1	1	1	1	1	1	1	1	1	1	1	1	1	1	1	1	1	1	1	1	1	1	1	1	1	1	1	1	88	1	1	25	34
PWY-7094: fatty acid salvage	1	616	1313	541	1	1	315	228	13	22	269	1316	464	1	332	1	1	411	297	213	1	221	198	1	542	1	116	1	241	179	218	115	1	224	1	159	124	1	156	232	1	526	1	756	1914	1184	588	1745	722
PWY-7097: vanillin and vanillate degradation I	1	1	1	1	1	1	1	1	1	1	1	48	1	1	1	1	1	31	41	41	1	1	1	1	1	1	1	1	1	1	1	1	1	1	1	1	1	1	1	1	1	1	1	1	1	49	31	1	1
PWY-7098: vanillin and vanillate degradation II	1	1	1	1	1	1	1	1	1	1	116	277	172	1	189	1	1	313	51	53	1	1	21	1	1	1	1	1	1	1	1	1	1	1	1	1	1	1	1	38	1	1	1	85	191	87	55	29	72
PWY-7111: pyruvate fermentation to isobutanol (engineered)	1	494	1311	621	11	11	241	245	11	84	2239	4177	1758	19	1192	123	4	2183	589	477	1	311	265	1	929	1	517	1	634	279	461	396	14	217	15	388	319	15	142	313	1	492	11	1185	3167	1333	951	1549	854
PWY-7115: C4 photosynthetic carbon assimilation cycle, NAD-ME type	1	1	191	1	1	1	1	1	1	1	228	561	142	1	137	22	1	291	139	114	1	64	31	1	191	1	55	1	119	62	76	26	1	34	1	51	26	1	1	41	1	82	1	215	611	563	248	417	82
PWY-7117: C4 photosynthetic carbon assimilation cycle, PEPCK type	1	327	532	1	1	1	144	247	1	96	991	1861	1158	1	783	97	1	1478	284	317	1	119	149	1	467	1	158	1	339	176	323	1	1	48	1	131	37	1	1	262	1	1	1	365	1464	1218	717	884	635
PWY-7118: chitin deacetylation	1	1	1213	552	1	1	1	214	9	73	211	427	178	7	179	22	1	281	279	188	1	164	115	1	311	1	247	1	219	82	163	172	1	111	1	94	53	1	64	81	1	212	1	311	881	682	334	1119	213
PWY-7124: ethene biosynthesis V (engineered)	1	1	1	1	1	1	1	1	1	1	1	1	1	1	1	1	1	1	1	1	1	1	1	1	1	1	1	1	1	1	1	1	1	1	1	1	1	1	1	1	1	1	1	1	1	1	1	1	1
PWY-7159: 3,8-divinyl-chlorophyllide a biosynthesis III (aerobic, light independent)	1	72	1	1	1	1	1	1	1	1	47	35	11	1	1	1	1	69	1	1	1	1	1	1	1	1	1	1	24	1	1	1	1	1	1	1	1	1	1	1	1	1	1	45	69	46	1	26	1
PWY-7165: L-ascorbate biosynthesis VIII (engineered pathway)	1	1	1	1	1	1	1	1	1	1	1	54	85	1	32	1	1	1	1	1	1	1	1	1	1	1	1	1	1	19	1	1	1	1	1	1	1	1	1	1	1	1	1	1	1	25	1	1	1
PWY-7184: pyrimidine deoxyribonucleotides de novo biosynthesis I	1	392	1154	386	1	1	183	256	11	53	1784	3139	1291	1	923	145	1	1488	387	317	1	298	171	1	661	1	391	1	463	179	349	285	1	171	1	238	221	1	122	271	1	311	8	732	2622	1136	696	1257	568
PWY-7187: pyrimidine deoxyribonucleotides de novo biosynthesis II	1	1	1	1	1	1	1	1	1	1	1	1	1	1	1	1	1	1	1	1	1	1	1	1	1	1	1	1	1	1	1	1	1	1	1	1	1	1	1	1	1	1	1	1	1	1	1	1	1
PWY-7197: pyrimidine deoxyribonucleotide phosphorylation	1	355	938	265	1	1	151	211	1	38	1477	2475	996	1	722	113	1	1126	291	264	1	242	134	1	514	1	342	1	365	128	284	231	1	132	1	177	168	1	118	223	1	222	6	537	2141	813	541	939	421
PWY-7198: pyrimidine deoxyribonucleotides de novo biosynthesis IV	1	346	1111	366	1	1	166	242	1	51	1685	2972	1194	1	865	134	1	1378	357	311	1	281	162	1	612	1	361	1	428	169	333	269	1	161	19	232	217	1	112	261	1	314	8	686	2461	983	641	1171	551
PWY-7199: pyrimidine deoxyribonucleosides salvage	1	157	11	1	1	1	73	31	1	1	1117	1661	585	1	258	1	1	442	217	135	1	155	113	1	377	1	214	1	316	161	227	147	1	119	51	214	141	1	63	96	1	266	5	476	1751	492	311	591	327
PWY-7200: superpathway of pyrimidine deoxyribonucleoside salvage	1	1	1	1	1	1	1	1	1	1	1	125	1	1	121	1	1	224	1	1	1	1	1	1	1	1	1	1	1	1	1	1	1	1	1	1	1	1	1	1	1	1	1	1	1	1	1	1	33
PWY-7204: pyridoxal 5'-phosphate salvage II (plants)	1	16	1	1	1	1	1	29	1	16	1	1	15	1	1	1	1	1	1	1	1	1	1	1	21	1	1	1	1	15	1	1	1	1	1	1	1	1	1	15	1	1	1	1	1	1	21	1	1
PWY-7208: superpathway of pyrimidine nucleobases salvage	1	41	1181	381	1	1	52	221	1	62	1533	2571	1182	1	838	111	1	1432	349	315	1	243	153	1	584	1	371	1	391	165	311	221	1	139	55	212	197	1	112	239	1	267	22	642	2239	842	617	1186	518
PWY-7209: superpathway of pyrimidine ribonucleosides degradation	1	1	14	1	1	1	1	26	1	1	228	491	416	1	211	1	1	441	132	116	1	76	51	1	188	1	79	1	93	48	65	57	1	75	1	65	53	1	51	116	1	122	1	258	553	337	184	493	171
PWY-7210: pyrimidine deoxyribonucleotides biosynthesis from CTP	1	532	1342	413	1	1	218	282	1	57	1883	3292	1391	1	1112	161	1	1614	414	349	1	315	191	1	716	1	391	1	496	183	362	283	1	185	1	245	231	1	154	286	1	329	7	772	2685	1176	729	1359	591
PWY-7211: superpathway of pyrimidine deoxyribonucleotides de novo biosynthesis	1	211	241	1	1	1	83	85	1	1	278	574	91	1	56	1	1	281	64	1	1	82	21	1	51	1	1	1	72	1	1	1	1	71	1	34	36	1	32	1	1	48	1	115	331	241	319	84	51
PWY-7218: photosynthetic 3-hydroxybutanoate biosynthesis (engineered)	1	1	1	1	1	1	1	1	1	1	1	1	1	1	1	1	1	1	1	1	1	1	1	1	1	1	1	1	1	1	1	1	1	1	1	1	1	1	1	1	1	1	1	1	1	1	1	1	1
PWY-7220: adenosine deoxyribonucleotides de novo biosynthesis II	1	682	1268	419	1	1	251	288	13	67	1994	3412	1618	1	1169	186	11	1834	483	347	1	338	179	1	819	1	496	11	576	189	366	321	1	196	65	221	242	23	157	279	9	281	32	824	2962	1111	864	1468	536
PWY-7221: guanosine ribonucleotides de novo biosynthesis	12	415	1193	424	7	1	211	227	16	69	1773	3164	1342	1	927	142	1	1548	393	319	14	287	169	1	726	1	383	11	488	211	331	274	1	158	36	251	221	16	122	233	6	362	22	761	2519	966	692	1247	614
PWY-7222: guanosine deoxyribonucleotides de novo biosynthesis II	1	682	1268	419	1	1	251	288	13	67	1994	3412	1618	1	1169	186	11	1834	483	347	1	338	179	1	819	1	496	11	576	189	366	321	1	196	65	221	242	23	157	279	9	281	32	824	2962	1111	864	1468	536
PWY-7228: superpathway of guanosine nucleotides de novo biosynthesis I	9	484	1252	441	1	1	221	252	14	69	1916	3285	1467	1	1114	157	1	1691	434	341	1	314	178	1	779	1	429	11	531	211	351	298	1	175	43	236	234	18	137	254	6	322	25	816	2756	1148	771	1369	581
PWY-7229: superpathway of adenosine nucleotides de novo biosynthesis I	1	418	1117	482	1	1	146	235	1	67	1933	3458	1487	1	1131	147	11	1771	421	357	1	286	187	1	743	1	423	1	496	221	373	299	1	164	33	291	261	1	113	248	1	338	7	835	2831	947	694	1313	667
PWY-722: nicotinate degradation I	1	1	1	1	1	1	1	1	1	1	141	272	168	1	273	25	1	241	59	31	1	31	37	1	51	1	16	1	34	24	29	15	1	39	1	24	29	1	14	112	1	41	1	129	236	94	24	261	71
PWY-7234: inosine-5'-phosphate biosynthesis III	1	398	827	361	1	1	171	191	1	73	1376	2615	1168	1	735	111	1	1228	318	253	1	218	133	1	561	1	313	1	374	171	289	224	1	126	1	231	191	1	92	186	1	271	1	682	2143	817	577	977	521
PWY-7237: myo-, chiro- and scyllo-inositol degradation	1	1	1	1	1	1	1	1	1	1	1147	1132	717	1	421	1	1	433	378	251	1	185	41	1	459	1	118	1	291	87	148	125	1	173	71	1	115	1	1	114	1	1	1	555	1117	984	313	1131	128
PWY-7238: sucrose biosynthesis II	1	37	15	1	1	6	18	68	1	58	228	635	387	1	285	51	1	476	91	81	1	32	22	1	114	1	38	1	81	28	75	44	1	1	5	23	23	1	1	133	1	11	1	114	274	287	181	318	161
PWY-7242: D-fructuronate degradation	1	151	568	226	1	1	76	125	1	1	252	462	219	1	175	24	1	191	118	89	1	45	8	1	146	1	22	1	129	51	88	13	1	1	1	16	21	1	1	18	1	27	1	134	433	316	135	87	41
PWY-7245: superpathway of NAD/NADP - NADH/NADPH interconversion (yeast)	1	1	1	1	1	1	1	1	1	1	253	456	581	1	333	63	1	711	24	1	1	1	49	1	1	1	28	1	1	1	1	1	1	1	1	1	1	1	1	154	1	87	1	1	159	1	27	152	225
PWY-724: superpathway of L-lysine, L-threonine and L-methionine biosynthesis II	1	152	912	381	1	1	49	153	1	58	1552	2847	1127	1	841	97	1	1378	355	318	1	234	186	1	614	1	339	1	411	211	295	228	1	136	1	251	219	1	87	196	1	327	1	712	2184	822	568	1167	626
PWY-7254: TCA cycle VII (acetate-producers)	1	1	1	1	1	1	1	72	1	1	26	185	28	1	79	1	1	79	52	142	1	15	1	1	21	1	19	1	11	1	1	55	1	18	1	13	1	1	1	1	1	1	1	24	116	166	148	82	1
PWY-7255: ergothioneine biosynthesis I (bacteria)	1	1	1	1	1	1	1	1	1	1	25	12	1	1	1	1	1	1	1	1	1	1	1	1	1	1	1	1	1	1	1	1	1	1	1	1	1	1	1	1	1	1	1	1	1	1	1	1	1
PWY-7268: cytosolic NADPH production (yeast)	1	1	1	1	1	1	1	1	1	1	1124	1682	1154	1	659	114	1	1261	116	157	1	124	99	1	414	1	77	1	211	113	114	27	1	1	1	87	125	1	63	143	1	255	1	232	1118	111	261	619	545
PWY-7269: mitochondrial NADPH production (yeast)	1	1	1	1	1	1	1	1	1	1	779	1275	854	1	533	85	1	1125	76	119	1	92	75	1	318	1	54	1	156	85	75	18	1	1	1	63	94	1	48	247	1	213	1	165	738	68	197	452	436
PWY-7279: aerobic respiration II (cytochrome c) (yeast)	1	1	1	1	1	1	1	1	1	1	116	232	127	1	94	1	1	476	13	19	1	1	1	1	1	1	1	1	1	1	1	1	1	1	1	1	1	1	1	1	1	1	1	1	71	1	1	1	76
PWY-7282: 4-amino-2-methyl-5-diphosphomethylpyrimidine biosynthesis II	1	14	1	25	1	1	1	37	1	52	347	639	441	1	314	1	1	289	122	126	1	92	25	1	221	1	117	1	145	63	97	75	1	63	1	61	42	1	29	71	1	87	1	226	668	462	261	554	213
PWY-7294: D-xylose degradation IV	1	1	1	1	1	1	1	1	1	1	1	1	1	1	1	1	1	1	1	1	1	1	1	1	1	1	1	1	1	1	1	1	1	1	1	1	1	1	1	1	1	1	1	1	1	1	1	1	1
PWY-7295: L-arabinose degradation IV	1	1	1	1	1	1	1	1	1	1	174	351	213	1	173	1	1	211	113	93	1	71	12	1	211	1	62	1	88	72	71	58	1	78	1	82	62	1	62	1	1	113	1	261	571	361	96	471	24
PWY-7315: dTDP-N-acetylthomosamine biosynthesis	1	1	1	1	1	1	1	1	1	1	18	43	22	1	95	27	1	11	1	1	1	1	13	1	1	1	1	1	1	1	1	1	1	1	1	1	1	1	1	1	1	1	1	26	15	1	1	1	1
PWY-7316: dTDP-N-acetylviosamine biosynthesis	1	1	1	1	1	1	1	1	1	1	1	1	1	1	1	1	1	1	1	1	1	1	1	1	1	1	1	1	1	1	1	1	1	1	1	1	1	1	1	1	1	1	1	1	1	1	1	1	1
PWY-7323: superpathway of GDP-mannose-derived O-antigen building blocks biosynthesis	1	38	1	1	1	1	1	96	1	1	491	941	565	1	343	55	1	617	219	172	1	89	41	1	237	1	116	1	164	66	128	83	1	1	1	29	1	1	19	173	1	83	1	91	681	538	293	453	263
PWY-7328: superpathway of UDP-glucose-derived O-antigen building blocks biosynthesis	1	1	1	1	1	1	1	43	1	1	465	991	211	1	82	28	1	248	116	86	1	111	147	1	237	1	1	1	216	71	136	48	1	34	1	42	59	1	85	118	1	253	1	176	1271	436	311	726	411
PWY-7337: 10-cis-heptadecenoyl-CoA degradation (yeast)	1	1	1	1	1	1	1	21	1	1	1	1	1	1	1	1	1	1	1	15	1	1	1	1	23	1	1	1	1	1	1	1	1	1	1	1	1	1	1	1	1	1	1	1	1	34	15	1	1
PWY-7338: 10-trans-heptadecenoyl-CoA degradation (reductase-dependent, yeast)	1	1	1	1	1	1	1	21	1	1	1	1	1	1	1	1	1	1	1	15	1	1	1	1	23	1	1	1	1	1	1	1	1	1	1	1	1	1	1	1	1	1	1	1	1	34	15	1	1
PWY-7340: 9-cis, 11-trans-octadecadienoyl-CoA degradation (isomerase-dependent, yeast)	1	1	398	123	1	1	1	32	1	1	396	621	593	1	316	68	1	571	61	87	1	21	41	1	71	1	54	1	18	1	9	42	1	27	1	28	34	1	26	212	1	36	1	161	193	87	137	124	244
PWY-7345: superpathway of anaerobic sucrose degradation	1	1	1	1	1	1	1	111	1	1	754	1369	571	1	469	1	1	688	117	155	1	116	61	1	278	1	91	1	172	84	142	83	1	96	1	71	86	1	43	149	1	127	1	313	791	431	141	523	257
PWY-7347: sucrose biosynthesis III	1	1	1	1	1	1	1	1	1	1	1	1	1	1	1	1	1	1	1	1	1	1	1	1	1	1	1	1	1	1	1	1	1	1	1	1	1	1	1	1	1	1	1	1	1	11	1	1	1
PWY-7356: thiamine diphosphate salvage IV (yeast)	1	1	15	1	1	1	1	48	1	1	178	465	251	1	288	1	1	311	24	46	1	11	26	1	73	1	11	1	38	16	55	31	1	9	1	15	8	1	1	37	1	28	1	46	112	151	66	92	117
PWY-7357: thiamine phosphate formation from pyrithiamine and oxythiamine (yeast)	1	1	799	289	4	1	1	137	1	1	326	819	246	1	377	31	1	291	211	152	1	118	26	1	218	1	115	1	153	33	79	111	1	69	1	25	56	1	34	33	1	85	1	229	482	389	162	576	141
PWY-7371: 1,4-dihydroxy-6-naphthoate biosynthesis II	1	1	1	1	1	1	1	1	1	1	1	13	1	1	21	1	1	14	1	1	1	1	1	1	1	1	1	1	1	1	1	1	1	1	1	1	1	1	1	1	1	1	1	1	12	1	1	1	1
PWY-7374: 1,4-dihydroxy-6-naphthoate biosynthesis I	1	1	1	1	1	1	1	1	1	1	1	1	1	1	1	1	1	1	1	1	1	1	1	1	1	1	1	1	1	1	1	1	1	1	1	1	1	1	1	1	1	1	1	1	1	1	1	1	1
PWY-7376: cob(II)yrinate a,c-diamide biosynthesis II (late cobalt incorporation)	1	1	1	1	1	1	1	1	1	1	146	282	217	1	184	24	1	251	69	49	1	24	21	1	111	1	21	1	35	23	33	17	1	1	1	1	1	1	1	56	1	1	1	59	244	212	61	94	96
PWY-7383: anaerobic energy metabolism (invertebrates, cytosol)	1	76	1112	514	1	1	43	129	1	1	1514	2511	1116	1	679	48	1	1179	353	282	1	251	175	1	577	1	324	1	411	214	338	261	1	158	1	261	198	1	111	161	1	371	1	674	2331	815	523	1164	526
PWY-7385: 1,3-propanediol biosynthesis (engineered)	1	1	1	1	1	1	1	1	1	1	1	1	1	1	1	1	1	54	1	1	1	1	1	1	1	1	1	1	1	1	1	1	1	1	1	1	1	1	1	1	1	1	1	1	1	1	1	1	1
PWY-7388: octanoyl-[acyl-carrier protein] biosynthesis (mitochondria, yeast)	1	211	1	1	1	1	81	1	1	1	458	814	313	1	1	1	1	29	1	1	1	1	1	1	1	1	53	1	35	15	1	1	1	1	1	69	43	1	1	25	1	1	1	1	1	13	1	1	1
PWY-7391: isoprene biosynthesis II (engineered)	1	1	1	1	1	1	1	1	1	1	1	1	1	1	1	1	1	18	1	1	1	1	1	1	1	1	1	1	1	1	1	1	1	1	1	1	1	1	1	1	1	1	1	1	1	1	1	1	1
PWY-7392: taxadiene biosynthesis (engineered)	1	1	1	1	1	1	1	1	1	1	177	191	158	1	41	1	1	116	67	31	1	36	1	1	111	1	1	1	111	21	1	37	1	1	1	27	1	1	1	49	1	98	1	59	96	265	198	125	198
PWY-7396: butanol and isobutanol biosynthesis (engineered)	1	1	1	1	1	1	1	1	1	1	1	1	1	1	36	1	1	29	1	1	1	1	1	1	1	1	1	1	1	1	1	1	1	1	1	1	1	1	1	1	1	1	1	1	1	1	1	1	1
PWY-7400: L-arginine biosynthesis IV (archaebacteria)	1	199	1293	521	1	1	143	232	1	81	1671	2986	1364	14	987	136	1	1726	411	383	1	295	197	1	718	1	397	1	441	255	339	283	1	181	1	313	231	1	124	237	1	324	1	817	2475	1117	713	1326	718
PWY-7409: phospholipid remodeling (phosphatidylethanolamine, yeast)	1	1	1	1	1	1	1	1	1	1	19	48	1	1	1	1	1	1	1	1	1	1	1	1	1	1	1	1	1	1	1	1	1	1	1	1	1	1	1	1	1	1	1	1	1	1	1	1	1
PWY-7431: aromatic biogenic amine degradation (bacteria)	1	1	1	1	1	1	1	1	1	1	19	1	11	11	57	1	1	145	33	46	1	1	1	1	56	1	76	1	13	1	1	54	1	36	1	21	21	1	21	1	1	39	1	138	125	94	215	133	1
PWY-7446: sulfoquinovose degradation I	1	1	1	1	1	1	1	1	1	1	1	1	1	1	1	1	1	1	1	1	1	1	1	1	1	1	1	1	1	1	1	1	1	1	1	1	1	1	1	8	1	1	1	1	1	1	1	1	1
PWY-7456: &beta;-(1,4)-mannan degradation	1	1	1	1	1	1	1	1	1	1	1	1	1	1	1	1	1	1	1	21	1	1	1	1	1	1	1	1	1	1	1	1	1	1	1	1	1	1	1	1	1	1	1	1	1	1	1	1	1
PWY-7480: 2,3-dihydroxybenzoate degradation	1	1	1	1	1	1	1	1	1	1	1	1	1	1	1	1	1	36	1	1	1	1	1	1	23	1	1	1	1	1	1	1	1	1	1	1	1	1	1	9	1	1	1	1	1	61	1	42	1
PWY-7560: methylerythritol phosphate pathway II	1	1	1	1	1	1	1	1	1	1	311	663	294	1	97	42	1	181	91	65	1	45	1	1	139	1	1	1	168	26	1	56	1	62	1	36	27	1	24	93	1	121	1	91	271	341	251	149	265
PWY-7574: propanoyl-CoA degradation II	1	1	1	1	1	1	1	1	1	1	1	1	1	1	1	1	1	1	1	11	1	1	1	1	15	1	1	1	1	1	1	1	1	1	1	1	1	1	1	1	1	1	1	1	1	27	12	1	1
PWY-7616: methanol oxidation to carbon dioxide	1	1	1	1	1	1	1	1	1	1	43	39	1	1	1	1	1	1	1	1	1	1	1	1	1	1	1	1	1	1	1	1	1	1	1	1	1	1	1	1	1	1	1	1	1	1	14	23	1
PWY-7654: (8E,10E)-dodeca-8,10-dienol biosynthesis	1	1	1	1	1	1	1	1	1	1	1	1	1	1	1	1	1	1	1	1	1	1	1	1	1	1	1	1	1	1	1	1	1	1	1	1	1	1	1	1	1	1	1	1	1	1	1	1	1
PWY-7663: gondoate biosynthesis (anaerobic)	1	695	1855	712	16	1	234	382	15	125	2128	3953	1713	18	1228	161	1	1998	615	546	1	317	218	13	913	1	449	1	642	241	525	342	1	213	1	346	286	33	138	415	1	375	11	1131	2911	1814	1177	1985	796
PWY-7664: oleate biosynthesis IV (anaerobic)	1	547	1324	526	11	1	212	362	1	124	1564	3263	1594	9	1195	151	1	1775	577	514	1	273	215	1	851	1	364	1	547	221	396	253	1	197	1	311	249	1	113	337	1	312	9	899	2251	1658	981	1477	697
PWY-7688: dTDP-&alpha;-D-ravidosamine and dTDP-4-acetyl-&alpha;-D-ravidosamine biosynthesis	1	1	1	1	1	1	1	43	1	1	34	71	34	1	1	1	1	196	62	1	1	62	67	1	111	1	56	1	99	41	68	62	1	23	1	1	1	1	29	49	1	128	1	127	774	54	99	251	153
PWY-7723: bacterial bioluminescence	1	1	1	1	1	1	1	1	1	1	1	37	1	1	1	1	1	1	1	1	1	1	1	1	1	1	1	1	1	1	1	1	1	1	1	1	1	1	1	1	1	1	1	1	1	1	1	1	1
PWY-7731: superpathway of photosynthetic hydrogen production	1	1	1	1	1	1	1	1	1	1	1	1	1	1	1	1	1	1	1	1	1	1	1	1	1	1	1	1	1	1	1	1	1	1	1	1	1	1	1	1	1	1	1	1	1	16	46	1	1
PWY-7761: NAD salvage pathway II (PNC IV cycle)	1	116	371	33	1	1	53	32	1	1	788	1419	787	1	691	71	1	1125	139	121	1	97	148	1	272	1	99	1	151	114	117	38	1	67	1	91	76	1	46	168	1	196	1	276	648	341	189	615	388
PWY-7783: plasmalogen degradation	1	1	387	139	1	1	1	1	1	1	25	111	35	1	29	1	1	17	1	1	1	1	1	1	1	1	1	1	1	1	1	1	1	1	1	1	1	1	1	1	1	1	1	37	22	1	1	1	1
PWY-7790: UMP biosynthesis II	1	374	1122	419	13	1	138	198	9	89	1773	3397	1439	1	972	121	1	1741	451	358	1	318	164	1	791	1	448	1	494	245	336	313	1	197	19	317	277	11	141	262	1	414	1	838	2762	996	639	1269	685
PWY-7791: UMP biosynthesis III	1	374	1122	419	13	1	138	198	9	89	1773	3397	1439	1	972	121	1	1741	451	358	1	318	164	1	791	1	448	1	494	245	336	313	1	197	19	317	277	11	141	262	1	414	1	838	2762	996	639	1269	685
PWY-7805: (aminomethyl)phosphonate degradation	1	1	1	1	1	1	1	1	1	1	1	1	1	1	1	1	1	1	1	1	1	1	1	1	1	1	1	1	1	1	1	1	1	1	1	1	1	1	1	1	1	1	1	1	1	1	1	1	1
PWY-7807: glyphosate degradation III	1	1	1	1	1	1	1	1	1	1	131	242	41	1	1	1	1	74	55	83	1	31	1	1	114	1	1	1	85	28	43	1	1	1	1	18	1	1	1	18	1	1	1	37	281	173	119	41	1
PWY-7820: teichuronic acid biosynthesis (B. subtilis 168)	1	1	1	1	1	1	1	1	1	1	1	1	4	1	1	1	1	1	1	1	1	1	1	1	1	1	1	1	1	1	1	1	1	1	1	1	1	1	1	1	1	1	1	1	1	1	1	1	1
PWY-7851: coenzyme A biosynthesis II (eukaryotic)	1	126	618	179	14	1	55	112	1	22	1254	2223	1145	1	677	67	1	1121	258	218	1	213	121	1	489	1	311	1	369	154	213	164	1	112	1	217	151	1	113	173	1	262	1	574	1732	734	529	982	519
PWY-7854: crotonyl-CoA/ethylmalonyl-CoA/hydroxybutyryl-CoA cycle (engineered)	1	173	1	1	1	1	42	53	1	1	22	1	1	1	37	1	1	1	1	1	1	1	1	1	1	1	1	1	1	1	1	1	1	1	1	1	1	1	1	1	1	1	1	1	1	1	1	1	1
PWY-7858: (5Z)-dodecenoate biosynthesis II	1	273	1	1	1	1	49	159	1	86	592	1471	795	1	489	88	1	758	192	261	1	87	86	1	218	1	113	1	316	44	156	126	1	1	1	25	18	1	28	231	1	1	8	198	642	814	571	253	287
PWY-7873: D-erythronate degradation II	1	1	1	1	1	1	1	1	1	1	31	72	43	1	1	1	1	31	1	1	1	1	1	1	1	1	1	1	1	1	1	1	1	1	1	1	1	1	1	1	1	1	1	1	1	1	14	1	1
PWY-7874: L-threonate degradation	1	1	1	1	1	1	1	1	1	1	21	48	16	1	1	1	1	25	1	1	1	1	1	1	1	1	1	1	1	1	1	1	1	1	1	1	1	1	1	1	1	1	1	1	1	1	14	1	1
PWY-7883: anhydromuropeptides recycling II	1	1	726	327	1	1	19	67	1	1	692	1214	658	1	555	66	1	791	191	91	1	119	65	1	285	1	76	1	167	83	117	51	1	96	1	91	95	1	52	161	1	122	1	391	714	349	117	588	266
PWY-7942: 5-oxo-L-proline metabolism	1	25	1174	449	1	1	26	159	1	16	918	1474	647	1	197	34	1	511	195	163	1	171	112	1	316	1	255	1	255	131	191	162	1	96	1	161	152	1	78	65	1	291	1	493	1633	273	445	688	431
PWY-7948: 4-oxopentanoate degradation	1	1	1	1	1	1	1	1	1	1	1	19	1	1	1	1	1	48	1	1	1	1	1	1	1	1	1	1	1	1	1	1	1	1	1	1	1	1	1	1	1	1	1	87	111	86	29	145	1
PWY-7953: UDP-N-acetylmuramoyl-pentapeptide biosynthesis III (meso-diaminopimelate containing)	1	81	918	366	1	1	64	138	1	53	1311	2431	1157	1	752	93	1	1127	334	282	1	219	133	1	551	1	296	1	351	167	256	216	1	113	1	218	179	1	84	191	1	275	1	617	1951	816	574	983	549
PWY-7977: L-methionine biosynthesis IV	1	258	1147	421	5	1	123	221	1	63	1585	2943	1242	9	954	125	1	1493	364	313	1	234	198	1	597	1	347	1	417	211	269	213	1	142	1	233	211	14	111	215	9	314	18	781	2318	1121	635	1122	661
PWY-7992: superpathway of menaquinol-8 biosynthesis III	1	1	1	1	1	1	1	1	1	1	1	33	1	1	51	1	1	37	1	1	1	1	1	1	1	1	1	1	1	1	1	1	1	1	1	1	1	1	1	1	1	1	1	1	31	1	1	1	1
PWY-8004: Entner-Doudoroff pathway I	1	286	1112	416	1	1	136	159	1	22	781	1631	762	1	616	63	1	818	237	195	1	171	88	1	396	1	174	1	266	132	197	136	1	118	1	149	121	1	86	187	1	237	1	437	1142	651	317	819	335
PWY-8011: L-serine biosynthesis II	1	1	16	21	1	1	1	112	1	73	371	781	312	1	291	15	1	547	51	91	1	23	31	1	99	1	29	1	85	25	47	8	1	11	1	28	25	1	14	31	1	42	1	133	382	284	213	234	89
PWY-801: homocysteine and cysteine interconversion	1	1	1	1	1	1	1	1	1	1	24	57	17	1	45	1	1	69	1	1	1	19	32	1	21	1	1	1	32	18	31	1	1	1	1	1	1	1	26	16	1	78	1	1	1	91	65	217	91
PWY-8020: D-xylose degradation V	1	1	1	1	1	1	1	1	1	1	1	1	1	1	1	1	1	1	1	1	1	1	1	1	1	1	1	1	1	1	1	1	1	1	1	1	1	1	1	1	1	1	1	1	1	1	1	1	1
PWY-8073: lipid IVA biosynthesis (P. putida)	1	1	543	184	1	1	28	1	1	35	1164	2247	1166	1	713	91	1	1139	237	183	1	164	115	1	441	1	276	1	294	141	218	188	1	98	1	214	182	1	68	195	1	225	1	553	1531	511	361	847	528
PWY-8085: picolinate degradation	1	1	1	1	1	1	1	1	1	1	126	236	213	1	257	26	1	218	68	46	1	27	31	1	78	1	24	1	35	25	29	23	1	41	1	46	36	1	21	93	1	54	1	191	218	148	24	292	69
PWY-8131: 5'-deoxyadenosine degradation II	1	8	1	1	1	1	1	1	1	1	1	24	21	1	53	1	1	11	22	18	1	1	1	1	1	1	1	1	1	1	1	1	1	1	1	1	1	1	1	1	1	1	1	1	21	8	1	1	35
PWY-8173: anteiso-branched-chain fatty acid biosynthesis	1	1	1	1	1	1	1	1	1	1	589	1231	884	1	1	1	1	161	1	1	1	1	1	1	1	1	131	1	1	1	1	1	1	1	1	1	71	1	1	1	1	1	1	1	1	67	1	1	1
PWY-8174: odd iso-branched-chain fatty acid biosynthesis	1	1	1	1	1	1	1	1	1	1	589	1231	884	1	1	1	1	161	1	1	1	1	1	1	1	1	131	1	1	1	1	1	1	1	1	1	71	1	1	1	1	1	1	1	1	67	1	1	1
PWY-8175: even iso-branched-chain fatty acid biosynthesis	1	1	1	1	1	1	1	1	1	1	589	1231	884	1	1	1	1	161	1	1	1	1	1	1	1	1	131	1	1	1	1	1	1	1	1	1	71	1	1	1	1	1	1	1	1	67	1	1	1
PWY-8178: pentose phosphate pathway (non-oxidative branch) II	1	325	1631	629	1	1	152	231	8	55	1718	3318	1299	16	971	117	1	1667	415	391	1	266	172	1	691	1	385	3	451	211	343	276	1	191	32	277	221	1	112	233	1	345	23	785	2614	1146	691	1219	736
PWY-8181: 2-methyl-branched fatty acid &beta;-oxidation	1	1	1	1	1	1	1	1	1	1	1	28	1	1	1	1	1	67	1	1	1	1	1	1	1	1	1	1	1	1	1	1	1	1	1	1	1	1	1	1	1	1	1	48	113	111	41	177	1
PWY-8182: valproate &beta;-oxidation	1	1	1	1	1	1	1	1	1	1	1	22	1	1	1	1	1	59	1	1	1	1	1	1	1	1	1	1	1	1	1	1	1	1	1	1	1	1	1	1	1	1	1	116	121	113	34	174	1
PWY-8187: L-arginine degradation XIII (reductive Stickland reaction)	1	34	1	1	1	1	38	56	1	1	266	514	438	1	257	46	1	492	91	131	1	35	48	1	188	1	69	1	75	15	52	1	1	33	1	28	31	1	17	168	1	32	1	93	388	292	291	197	244
PWY-8190: L-glutamate degradation XI (reductive Stickland reaction)	1	1	1	1	1	1	1	1	1	1	1	1	1	1	1	1	1	1	1	1	1	1	1	1	1	1	1	1	1	1	1	1	1	1	1	1	1	1	1	1	1	1	1	1	1	1	1	1	1
PWY-821: superpathway of sulfur amino acid biosynthesis (Saccharomyces cerevisiae)	1	326	127	1	1	1	154	174	1	37	785	1413	588	1	439	1	1	584	193	249	1	131	74	1	392	1	175	1	255	94	188	115	1	56	1	115	85	1	41	83	1	177	1	414	1188	698	496	698	281
PWY-822: fructan biosynthesis	1	1	1	1	1	1	1	1	1	1	23	59	41	1	84	13	1	89	59	43	1	35	1	1	81	1	21	1	39	21	25	34	1	44	1	39	38	1	37	1	1	36	1	127	182	186	28	252	7
PWY-841: superpathway of purine nucleotides de novo biosynthesis I	1	391	964	375	1	1	166	191	1	66	1657	2921	1271	1	878	112	1	1461	367	295	1	257	163	1	639	1	374	1	449	197	321	259	1	151	1	244	223	1	115	228	1	316	1	728	2441	934	657	1166	575
PWY-922: mevalonate pathway I (eukaryotes and bacteria)	1	1	1	1	1	1	1	1	1	1	1	1	1	1	1	1	1	21	1	1	1	1	1	1	1	1	1	1	1	1	1	1	1	1	1	1	1	1	1	1	1	1	1	1	1	1	1	1	1
PWY-I9: L-cysteine biosynthesis VI (from L-methionine)	1	11	1	1	1	1	19	13	1	1	197	226	168	1	169	16	1	262	94	63	1	62	46	1	125	1	62	1	71	39	81	54	1	63	1	72	24	1	52	25	1	134	1	216	413	347	111	489	142
PWY0-1061: superpathway of L-alanine biosynthesis	1	1	812	373	1	1	1	98	1	1	238	613	162	1	321	33	1	418	144	118	1	124	91	1	223	1	114	1	119	77	72	112	1	111	1	91	82	1	63	71	1	219	1	386	773	563	237	796	257
PWY0-1241: ADP-L-glycero-&beta;-D-manno-heptose biosynthesis	1	1	1	1	1	1	1	1	1	1	563	1265	552	1	518	87	1	756	114	91	1	68	72	1	261	1	51	1	144	57	114	42	1	39	1	74	47	1	36	147	1	87	1	213	494	244	128	419	286
PWY0-1261: anhydromuropeptides recycling I	1	1	726	327	1	1	19	119	1	1	1129	1888	938	1	555	66	1	948	275	175	1	185	123	1	418	1	241	1	271	119	177	146	1	124	1	173	154	1	96	188	1	241	1	553	1424	512	227	894	424
PWY0-1277: 3-phenylpropanoate and 3-(3-hydroxyphenyl)propanoate degradation	1	1	1	1	1	1	1	1	1	1	692	1267	625	1	755	64	1	888	333	221	1	254	49	1	525	1	164	1	241	157	191	167	1	232	1	236	186	1	123	24	1	211	1	831	1263	998	211	1483	148
PWY0-1296: purine ribonucleosides degradation	1	22	778	329	1	1	18	82	1	52	1144	1964	641	1	292	72	1	486	195	146	1	167	115	1	315	1	226	1	291	114	187	154	1	71	15	159	125	1	71	115	1	249	3	375	1672	394	287	549	337
PWY0-1297: superpathway of purine deoxyribonucleosides degradation	1	15	22	1	1	1	1	49	1	1	981	1681	613	1	291	38	1	428	198	143	1	164	73	1	322	1	211	1	281	118	176	157	1	82	1	182	141	1	82	58	1	251	1	417	1611	481	292	656	227
PWY0-1298: superpathway of pyrimidine deoxyribonucleosides degradation	1	13	12	1	1	1	1	37	1	1	947	1538	649	1	392	28	1	556	198	145	1	157	89	1	331	1	213	1	281	117	175	161	1	99	1	214	158	1	71	111	1	254	1	481	1622	514	311	775	295
PWY0-1319: CDP-diacylglycerol biosynthesis II	1	218	1196	427	1	1	95	181	1	56	1322	2637	1194	11	813	116	1	1226	317	229	1	211	116	1	567	1	339	1	371	167	262	213	1	149	26	243	218	1	112	214	1	284	1	693	1949	778	446	1175	578
PWY0-1337: oleate &beta;-oxidation	1	1	1776	571	1	1	111	149	1	1	431	671	377	1	164	21	1	527	37	79	1	53	83	1	154	1	1	1	62	1	19	78	1	41	1	1	79	1	62	111	1	119	1	238	457	276	391	411	315
PWY0-1338: polymyxin resistance	1	1	1	1	1	1	1	1	1	1	213	532	249	1	241	22	1	271	58	46	1	72	84	1	181	1	43	1	115	41	76	1	1	1	1	85	65	1	1	72	1	52	1	224	688	71	57	55	248
PWY0-1415: superpathway of heme b biosynthesis from uroporphyrinogen-III	1	1	1	1	1	1	1	1	1	1	35	1	1	1	1	1	1	1	1	1	1	1	1	1	1	1	1	1	1	1	1	1	1	1	1	1	1	1	1	1	1	1	1	1	1	1	1	1	1
PWY0-1477: ethanolamine utilization	1	48	1741	613	1	8	21	236	1	34	745	1325	734	1	684	81	16	1146	336	261	1	227	71	1	569	1	276	1	221	152	155	233	1	213	1	179	141	24	125	149	11	238	1	631	1177	1212	687	1418	285
PWY0-1479: tRNA processing	1	164	863	377	8	1	97	162	1	56	1415	2431	1181	1	727	88	1	1122	249	242	1	166	121	1	482	1	345	1	371	141	267	186	1	111	1	241	179	1	91	214	1	259	1	614	1819	876	555	971	544
PWY0-1533: methylphosphonate degradation I	1	1	1	1	1	1	1	1	1	1	82	161	24	1	1	1	1	44	45	68	1	21	1	1	91	1	1	1	62	22	33	1	1	1	1	12	7	1	1	11	1	1	1	24	219	122	84	24	1
PWY0-1586: peptidoglycan maturation (meso-diaminopimelate containing)	1	362	4652	2111	1	18	356	653	14	119	4155	8111	3321	9	2541	344	13	4127	1112	818	11	679	521	1	1671	1	962	11	1196	515	859	621	1	418	12	689	576	1	335	669	1	978	1	2116	6133	2145	1357	3415	1777
PWY0-162: superpathway of pyrimidine ribonucleotides de novo biosynthesis	1	138	1114	387	1	1	54	182	1	74	1661	3173	1315	1	899	118	1	1531	398	317	1	278	157	1	692	1	415	1	459	214	318	261	1	164	22	265	235	12	119	244	1	319	1	754	2524	921	625	1166	617
PWY0-166: superpathway of pyrimidine deoxyribonucleotides de novo biosynthesis (E. coli)	1	256	144	1	1	1	132	56	1	1	164	341	52	1	32	1	1	41	37	1	1	51	12	1	29	1	1	1	1	1	1	1	1	45	1	1	1	1	1	1	1	28	1	67	192	148	216	48	29
PWY0-301: L-ascorbate degradation I (bacterial, anaerobic)	1	1	1	1	1	1	1	1	1	1	1	1	12	1	1	1	1	1	1	1	1	1	1	1	1	1	1	1	1	1	1	1	1	1	1	1	1	1	1	13	1	1	1	1	1	1	1	1	1
PWY0-321: phenylacetate degradation I (aerobic)	1	1	217	1	1	1	1	1	1	1	1	1	1	1	1	1	1	1	1	1	1	1	44	1	1	1	1	1	1	1	1	1	1	1	1	1	1	1	1	1	1	42	1	1	1	47	1	189	135
PWY0-42: 2-methylcitrate cycle I	1	1	22	18	1	1	13	59	1	1	853	1922	755	1	738	63	1	1126	158	153	1	141	81	1	387	1	161	1	192	97	121	86	1	111	1	121	91	1	62	124	1	213	1	459	1164	481	368	717	381
PWY0-781: aspartate superpathway	1	33	1	87	1	1	1	111	1	1	699	1326	687	1	538	65	1	766	251	191	1	141	112	1	374	1	158	1	119	124	184	142	1	121	1	151	75	1	79	153	1	247	1	515	1242	616	413	865	351
PWY0-845: superpathway of pyridoxal 5'-phosphate biosynthesis and salvage	1	1	1	1	1	1	1	1	1	1	399	728	563	1	346	46	1	456	123	131	1	97	32	1	263	1	115	1	164	79	115	73	1	81	1	72	52	1	43	174	1	115	1	326	728	564	321	669	324
PWY0-862: (5Z)-dodecenoate biosynthesis I	1	516	1219	481	11	1	183	343	16	125	1468	3175	1521	8	1134	142	1	1678	544	469	1	253	197	1	799	1	341	1	516	214	367	233	1	182	1	294	234	1	111	321	1	286	12	841	2114	1537	916	1315	663
PWY1F-823: leucopelargonidin and leucocyanidin biosynthesis	1	1	1	1	1	1	1	1	1	1	1	1	1	1	1	1	1	1	1	1	1	1	1	1	1	1	1	1	1	1	1	1	1	1	1	1	1	1	1	1	1	1	1	1	1	1	1	1	1
PWY1G-0: mycothiol biosynthesis	1	1	1	1	1	1	1	1	1	1	1	25	1	1	14	1	1	51	1	1	1	1	1	1	1	1	1	1	1	1	1	1	1	1	1	1	1	1	1	1	1	1	1	1	1	25	21	1	13
PWY1ZNC-1: assimilatory sulfate reduction IV	1	346	211	71	1	1	159	152	1	13	812	1325	644	1	488	51	1	616	141	215	1	128	114	1	312	1	121	11	242	94	171	76	1	81	1	76	94	11	77	119	1	226	1	343	836	574	474	751	346
PWY3O-4107: NAD salvage pathway V (PNC V cycle)	1	1	942	414	1	1	1	136	1	1	1135	1857	735	1	434	43	1	638	283	196	1	138	56	1	378	1	272	1	225	118	161	212	1	111	1	187	168	1	75	64	1	221	1	472	1354	529	291	734	293
PWY490-3: nitrate reduction VI (assimilatory)	1	1	1	1	1	1	1	1	1	1	1	164	42	1	1	1	1	84	47	34	1	25	1	1	119	1	1	1	33	22	13	1	1	25	1	1	23	1	1	1	1	17	1	38	218	24	81	67	13
PWY4FS-7: phosphatidylglycerol biosynthesis I (plastidic)	1	21	982	414	1	1	39	119	1	1	848	1721	766	1	651	115	1	1156	239	212	1	173	113	1	416	1	241	1	266	124	113	137	1	121	1	133	142	1	63	171	1	175	1	523	1132	541	251	811	415
PWY4FS-8: phosphatidylglycerol biosynthesis II (non-plastidic)	1	21	982	414	1	1	39	119	1	1	848	1721	766	1	651	115	1	1156	239	212	1	173	113	1	416	1	241	1	266	124	113	137	1	121	1	133	142	1	63	171	1	175	1	523	1132	541	251	811	415
PWY4LZ-257: superpathway of fermentation (Chlamydomonas reinhardtii)	1	1	1	1	1	1	1	1	1	1	1	56	51	1	25	1	1	21	1	1	1	1	1	1	1	1	1	1	1	1	1	1	1	1	1	1	1	1	1	1	1	1	1	1	1	1	1	1	1
PWY5F9-12: biphenyl degradation	1	1	1	1	1	1	1	1	1	1	247	478	311	1	334	21	1	395	72	54	1	69	41	1	235	1	31	1	86	36	41	26	1	69	1	64	51	1	35	79	1	46	1	144	411	248	61	332	64
PWY66-201: nicotine degradation IV	1	1	1	1	1	1	1	1	1	1	51	181	67	1	46	1	1	64	17	1	1	1	1	1	1	1	1	1	1	1	1	1	1	1	1	1	1	1	1	1	1	1	1	1	1	164	81	53	22
PWY66-367: ketogenesis	1	114	1325	377	1	1	56	183	1	1	411	798	381	1	264	1	1	434	221	184	1	114	16	1	259	1	151	1	49	81	112	125	1	181	1	137	164	1	94	1	1	233	1	724	916	936	482	1327	55
PWY66-389: phytol degradation	1	1167	2719	1127	11	1	447	447	13	39	2474	4761	2331	19	2136	224	1	3152	888	776	1	535	318	1	1468	1	517	7	733	419	551	411	1	478	11	478	397	28	262	478	8	742	1	1673	3838	2492	1249	3121	1143
PWY66-391: fatty acid &beta;-oxidation VI (mammalian peroxisome)	1	1	1215	458	1	1	1	127	1	1	1333	2215	1843	11	1354	191	1	2317	258	225	1	249	211	1	716	1	243	1	211	161	236	129	1	171	1	214	147	1	87	431	1	191	1	712	1271	741	234	1142	616
PWY66-398: TCA cycle III (animals)	1	1	1	1	1	1	1	1	1	1	238	367	91	1	1	1	1	115	35	1	1	1	1	1	45	1	1	1	1	1	26	1	1	1	1	1	1	1	1	1	1	1	1	1	1	1	1	1	1
PWY66-399: gluconeogenesis III	1	52	691	314	1	1	1	117	1	1	772	1773	715	1	524	42	1	751	249	219	1	158	38	1	389	1	162	1	256	127	198	146	1	114	1	169	115	1	88	73	1	231	1	468	1317	711	423	774	344
PWY66-409: superpathway of purine nucleotide salvage	1	53	86	1	1	1	1	119	1	1	961	2111	794	1	659	116	1	1177	257	218	1	181	111	1	481	1	179	1	291	133	221	119	1	118	1	152	148	1	84	119	1	264	1	526	1455	633	351	811	378
PWY66-429: fatty acid biosynthesis initiation (mitochondria)	1	415	1435	659	1	1	166	293	1	51	1647	3251	1314	1	994	98	1	1474	415	317	1	281	248	1	666	1	389	1	481	232	361	274	1	172	1	276	218	1	158	312	1	453	1	835	2784	1114	726	1486	751
PWY66-430: myristate biosynthesis (mitochondria)	1	1	1	1	1	1	1	1	1	1	429	784	316	1	1	1	1	31	1	1	1	1	1	1	1	1	55	1	36	15	1	1	1	1	1	71	44	1	1	1	1	1	1	1	1	14	1	1	1
PYRIDNUCSAL-PWY: NAD salvage pathway I (PNC VI cycle)	1	1	1	45	1	1	1	38	1	1	416	692	575	1	426	48	1	573	137	114	1	99	44	1	211	1	55	1	161	83	116	51	1	76	1	113	31	1	53	76	1	159	1	311	631	371	163	626	263
PYRIDNUCSYN-PWY: NAD de novo biosynthesis I (from aspartate)	1	315	959	418	12	1	149	155	1	1	1361	2546	982	1	726	75	1	1127	344	258	1	211	165	1	531	1	311	1	382	183	265	233	1	119	1	226	189	1	82	156	1	311	1	628	1936	758	482	1114	469
PYRIDOXSYN-PWY: pyridoxal 5'-phosphate biosynthesis I	1	1	1	1	1	1	1	1	1	1	712	1251	827	1	547	64	1	866	237	151	1	149	127	1	341	1	221	1	221	123	214	162	1	115	1	149	134	1	97	215	1	248	1	544	1179	654	325	891	461
REDCITCYC: TCA cycle VI (Helicobacter)	1	1	61	1	1	1	1	87	1	1	583	776	441	1	292	45	1	522	112	143	1	51	86	1	189	1	28	1	96	57	81	57	1	27	1	63	55	1	1	66	1	52	1	169	519	232	189	227	275
RHAMCAT-PWY: L-rhamnose degradation I	1	1	1	1	1	1	1	1	1	1	34	28	19	1	34	15	1	49	11	11	1	1	1	1	1	1	1	1	1	1	1	1	1	1	1	1	1	1	1	22	1	1	1	27	42	22	1	9	1
RIBOSYN2-PWY: flavin biosynthesis I (bacteria and plants)	1	1	1113	378	1	1	63	135	1	1	1181	2131	1122	1	722	76	1	1149	278	226	1	172	127	1	536	1	242	1	315	172	216	148	1	116	1	195	184	1	84	188	1	276	1	535	1578	679	511	871	564
RUMP-PWY: formaldehyde oxidation I	1	1	1	1	1	1	1	1	1	1	58	591	93	1	119	1	1	131	1	25	1	1	21	1	1	1	1	1	1	1	1	1	1	1	1	1	1	1	1	1	1	1	1	1	41	22	1	1	21
SALVADEHYPOX-PWY: adenosine nucleotides degradation II	1	11	1285	534	1	1	28	148	1	92	1145	2435	966	1	597	114	1	1213	313	247	1	139	158	1	499	1	211	1	372	151	264	95	1	115	1	117	144	1	77	196	1	357	1	539	2121	651	412	898	514
SER-GLYSYN-PWY: superpathway of L-serine and glycine biosynthesis I	1	291	1111	425	8	1	111	164	1	17	1111	2164	1135	11	869	81	1	1341	329	299	1	211	152	1	575	1	284	1	311	145	216	131	1	126	36	164	171	1	87	233	1	286	6	621	1578	693	456	924	594
SO4ASSIM-PWY: assimilatory sulfate reduction I	1	346	882	361	24	7	159	174	14	116	1165	1972	813	1	721	113	1	1171	211	311	1	186	111	1	437	1	319	21	329	165	244	135	1	75	1	172	149	23	54	231	17	179	1	571	1581	784	539	749	471
SUCSYN-PWY: sucrose biosynthesis I (from photosynthesis)	1	1	1	1	1	1	1	1	1	1	1	1	1	1	1	1	1	1	1	1	1	1	1	1	1	1	1	1	1	1	1	1	1	1	1	1	1	1	1	1	1	1	1	1	1	33	1	1	1
SULFATE-CYS-PWY: superpathway of sulfate assimilation and cysteine biosynthesis	1	287	1111	392	1	1	125	168	1	18	983	1764	884	1	533	67	1	918	255	273	1	171	127	1	427	1	263	1	319	139	214	136	1	67	1	113	85	1	39	163	1	218	1	428	1252	719	486	778	444
TCA-GLYOX-BYPASS: superpathway of glyoxylate bypass and TCA	1	1	1	1	1	1	1	113	1	1	1137	1182	623	1	379	61	1	695	234	253	1	83	156	1	312	1	41	1	171	119	151	111	1	121	1	111	94	1	131	217	1	349	1	326	962	715	455	991	556
TCA: TCA cycle I (prokaryotic)	1	1	1	1	1	1	1	91	1	1	949	1128	559	1	329	52	1	615	215	238	1	69	143	1	261	1	32	1	146	95	131	88	1	114	1	86	81	1	127	222	1	339	1	281	819	671	441	932	515
THISYNARA-PWY: superpathway of thiamine diphosphate biosynthesis III (eukaryotes)	1	1	1	1	1	1	1	1	1	1	61	212	13	1	1	1	1	32	25	1	1	32	11	1	71	1	1	1	22	19	15	1	1	1	1	1	1	1	1	18	1	1	1	1	129	1	1	1	1
THREOCAT-PWY: superpathway of L-threonine metabolism	1	1	1	1	1	1	1	1	1	1	1	1	1	1	1	1	1	27	1	1	1	1	1	1	1	1	1	1	1	1	1	1	1	1	1	1	1	1	1	1	1	1	1	1	1	1	1	1	1
THRESYN-PWY: superpathway of L-threonine biosynthesis	1	316	1112	457	1	1	135	217	1	63	1594	2965	1219	11	846	117	1	1461	357	325	1	242	198	1	618	1	315	1	422	213	315	231	1	136	1	245	195	1	115	223	1	339	1	741	2295	942	627	1136	645
TRNA-CHARGING-PWY: tRNA charging	1	1	1	1	1	1	1	118	1	1	613	665	288	1	399	61	1	514	62	87	1	56	1	1	265	1	165	1	235	58	161	1	1	1	1	59	52	1	1	83	1	132	1	316	616	152	139	252	276
TYRFUMCAT-PWY: L-tyrosine degradation I	1	47	421	1	1	1	23	99	1	1	211	468	447	1	215	31	1	429	216	158	1	61	1	1	199	1	127	1	86	46	75	52	1	44	1	38	66	1	27	21	1	117	1	285	571	313	83	563	155
UDPNACETYLGALSYN-PWY: UDP-N-acetyl-D-glucosamine biosynthesis II	1	1	1	1	1	1	1	1	1	1	1	1	1	1	1	1	1	59	1	1	1	1	1	1	1	1	1	1	1	1	1	1	1	1	1	1	1	1	1	1	1	1	1	1	1	1	1	1	1
UDPNAGSYN-PWY: UDP-N-acetyl-D-glucosamine biosynthesis I	1	348	981	423	1	1	141	177	9	53	1555	2848	1221	1	878	97	1	1338	379	275	1	257	135	1	632	1	385	6	379	181	256	242	1	181	28	247	219	1	119	211	1	369	1	721	2217	915	571	1216	576
URDEGR-PWY: superpathway of allantoin degradation in plants	1	1	1	1	1	1	1	1	1	1	1	1	1	1	1	1	1	41	1	1	1	1	1	1	1	1	1	1	1	1	1	1	1	1	1	1	1	1	1	1	1	1	1	1	1	1	1	1	18
URSIN-PWY: ureide biosynthesis	1	1	1	1	1	1	1	61	1	1	558	1119	527	1	443	41	1	694	172	119	1	116	81	1	234	1	86	1	98	91	115	84	1	91	1	125	112	1	59	71	1	213	1	427	951	519	275	633	167
VALDEG-PWY: L-valine degradation I	1	1	1	1	1	1	1	1	1	1	116	287	61	1	26	1	1	1	1	36	1	1	1	1	31	1	1	1	1	1	23	1	1	1	1	1	1	1	1	1	1	1	1	1	73	76	35	117	71
VALSYN-PWY: L-valine biosynthesis	7	571	1284	618	11	12	287	349	9	82	2314	4299	1741	19	1115	125	4	2123	553	444	1	279	275	1	871	1	526	6	631	263	461	419	31	192	68	385	311	13	131	294	1	471	28	1121	3137	1277	898	1568	843
[truncated: 62 more columns]

## Sheet: ST3_500ppb_DEPs
PTHWY	baseMean	log2FoldChange	lfcSE	stat	pvalue	padj
ECASYN-PWY: enterobacterial common antigen biosynthesis	2.64969	3.78937	0.837692	4.52358	6.08014e-06	0.00111602
PWY-6953: dTDP-3-acetamido-&alpha;-D-fucose biosynthesis	2.48832	3.63746	0.728822	4.99088	6.01047e-07	0.000308938
PWY-5655: L-tryptophan degradation IX	2.56262	3.52778	0.835085	4.22446	2.39515e-05	0.00157782
NADSYN-PWY: NAD de novo biosynthesis II (from tryptophan)	2.56307	3.38597	0.834851	4.05578	4.99673e-05	0.00256832
PWY-6396: superpathway of 2,3-butanediol biosynthesis	2.58929	3.10791	0.736676	4.21883	2.45575e-05	0.00157782
PWY-5896: superpathway of menaquinol-10 biosynthesis	2.5489	3.02284	0.757631	3.98986	6.61119e-05	0.00308923
PWY-7992: superpathway of menaquinol-8 biosynthesis III	2.59495	2.91437	0.712371	4.09109	4.29356e-05	0.0024521
PWY-5994: palmitate biosynthesis (type I fatty acid synthase)	2.62259	2.87438	0.880353	3.26503	0.00109452	0.0229536
PWY-5651: L-tryptophan degradation to 2-amino-3-carboxymuconate semialdehyde	2.49429	2.86213	0.807879	3.54277	0.00039595	0.0113066
P23-PWY: reductive TCA cycle I	2.51916	2.77774	0.772183	3.59725	0.0003216	0.00972367
CHLOROPHYLL-SYN: 3,8-divinyl-chlorophyllide a biosynthesis I (aerobic, light-dependent)	3.22766	2.62043	0.605338	4.32888	1.49873e-05	0.00154069
PWY-7315: dTDP-N-acetylthomosamine biosynthesis	3.20034	2.59818	0.833989	3.11536	0.0018372	0.0337257
PWY-6071: superpathway of phenylethylamine degradation	2.50469	2.5056	0.799819	3.1327	0.00173203	0.0329728
PWY0-301: L-ascorbate degradation I (bacterial, anaerobic)	2.46999	-2.54599	0.777982	-3.27255	0.00106581	0.0229536
PWY-6961: L-ascorbate degradation II (bacterial, aerobic)	2.44889	-2.5492	0.770623	-3.30798	0.000939729	0.0229536
PWY-5030: L-histidine degradation III	2.56148	-2.65456	0.734819	-3.61253	0.000303221	0.00972367
PWY-6478: GDP-D-glycero-&alpha;-D-manno-heptose biosynthesis	2.38866	-2.67807	0.72327	-3.70273	0.000213293	0.00830042
PWY-7388: octanoyl-[acyl-carrier protein] biosynthesis (mitochondria, yeast)	10.2	-2.93891	0.796897	-3.68793	0.000226082	0.00830042
PWY-5156: superpathway of fatty acid biosynthesis II (plant)	2.52811	-3.09913	0.781974	-3.96321	7.39476e-05	0.00316742
PWY-5067: glycogen biosynthesis II (from UDP-D-Glucose)	2.48113	-3.19824	0.746905	-4.28199	1.8523e-05	0.00157782
NAD-BIOSYNTHESIS-II: NAD salvage pathway III (to nicotinamide riboside)	2.58672	-3.44807	0.789564	-4.36706	1.25929e-05	0.00154069
PWY-7204: pyridoxal 5'-phosphate salvage II (plants)	4.78352	-3.5496	0.787228	-4.50899	6.51371e-06	0.00111602
Common
300ppb and 031ppb
300ppb and 125ppb
300ppb specific

## Sheet: ST3_125ppb_DEPs
PTHWY	baseMean	log2FoldChange	lfcSE	stat	pvalue	padj
PWY66-430: myristate biosynthesis (mitochondria)	3.2558	5.05704	0.717855	7.04465	1.85923e-12	9.76095e-10
PWY-6486: D-galacturonate degradation II	2.79693	4.87442	0.734925	6.63255	3.29946e-11	8.66108e-09
PWY-8173: anteiso-branched-chain fatty acid biosynthesis	3.90393	4.40483	0.795361	5.53815	3.05688e-08	3.20972e-06
PWY-8174: odd iso-branched-chain fatty acid biosynthesis	3.90393	4.40483	0.795361	5.53815	3.05688e-08	3.20972e-06
PWY-8175: even iso-branched-chain fatty acid biosynthesis	3.90393	4.40483	0.795361	5.53815	3.05688e-08	3.20972e-06
PWY-5994: palmitate biosynthesis (type I fatty acid synthase)	2.62259	3.93861	0.856569	4.59812	4.26311e-06	0.000319733
PWY-6113: superpathway of mycolate biosynthesis	2.50467	3.81179	0.813194	4.68742	2.76667e-06	0.000242084
PWY-7854: crotonyl-CoA/ethylmalonyl-CoA/hydroxybutyryl-CoA cycle (engineered)	5.11263	2.94563	0.826186	3.56533	0.000363395	0.0190782
ECASYN-PWY: enterobacterial common antigen biosynthesis	2.64969	2.80746	0.832275	3.37324	0.000742891	0.0354561
NAD-BIOSYNTHESIS-II: NAD salvage pathway III (to nicotinamide riboside)	2.58672	-3.05445	0.778019	-3.92594	8.63918e-05	0.00566946
125ppb specific
Common
125ppb and 031ppb
125ppb and 300ppb

## Sheet: ST3_31ppb_DEPs
PTHWY	baseMean	log2FoldChange	lfcSE	stat	pvalue	padj
DENOVOPURINE2-PWY: superpathway of purine nucleotides de novo biosynthesis II	2.673	5.46096	0.820887	6.65252	2.8812e-11	7.49217e-09
PRPP-PWY: superpathway of histidine, purine, and pyrimidine biosynthesis	2.67118	5.45284	0.820599	6.64495	3.03327e-11	7.49217e-09
PWY-7187: pyrimidine deoxyribonucleotides de novo biosynthesis II	2.51675	4.52914	0.801265	5.65249	1.58141e-08	2.60406e-06
PWY-5896: superpathway of menaquinol-10 biosynthesis	2.5489	4.2015	0.794362	5.28915	1.22885e-07	1.2141e-05
PWY-5845: superpathway of menaquinol-9 biosynthesis	2.50119	4.18678	0.815151	5.1362	2.80348e-07	1.97845e-05
PWY-5850: superpathway of menaquinol-6 biosynthesis	2.50119	4.18678	0.815151	5.1362	2.80348e-07	1.97845e-05
PWY4LZ-257: superpathway of fermentation (Chlamydomonas reinhardtii)	2.52593	4.09003	0.818072	4.9996	5.74502e-07	3.54755e-05
PWY-6168: flavin biosynthesis III (fungi)	2.45902	3.92264	0.816399	4.80481	1.54902e-06	6.95651e-05
PWY-6748: nitrate reduction VII (denitrification)	2.4533	3.85057	0.789855	4.87503	1.08789e-06	5.97133e-05
PWY66-430: myristate biosynthesis (mitochondria)	3.2558	3.80371	0.785812	4.84048	1.29523e-06	6.39846e-05
PWY-5860: superpathway of demethylmenaquinol-6 biosynthesis I	2.46079	3.76209	0.799325	4.70659	2.51898e-06	8.88841e-05
PWY-5862: superpathway of demethylmenaquinol-9 biosynthesis	2.46079	3.76209	0.799325	4.70659	2.51898e-06	8.88841e-05
PWY-8190: L-glutamate degradation XI (reductive Stickland reaction)	2.46334	3.71397	0.785097	4.73059	2.23872e-06	8.88841e-05
PWY-7294: D-xylose degradation IV	2.43884	3.63568	0.788289	4.61212	3.98585e-06	0.000131267
P23-PWY: reductive TCA cycle I	2.51916	3.57011	0.815108	4.37992	1.18721e-05	0.000319179
PWY-6071: superpathway of phenylethylamine degradation	2.50469	3.52197	0.842839	4.1787	2.9318e-05	0.000724154
NADSYN-PWY: NAD de novo biosynthesis II (from tryptophan)	2.56307	3.49694	0.890661	3.92623	8.62869e-05	0.00157873
PWY-8173: anteiso-branched-chain fatty acid biosynthesis	3.90393	3.46132	0.877565	3.94423	8.00572e-05	0.00152109
PWY-8174: odd iso-branched-chain fatty acid biosynthesis	3.90393	3.46132	0.877565	3.94423	8.00572e-05	0.00152109
PWY-8175: even iso-branched-chain fatty acid biosynthesis	3.90393	3.46132	0.877565	3.94423	8.00572e-05	0.00152109
ECASYN-PWY: enterobacterial common antigen biosynthesis	2.64969	3.33091	0.899436	3.70334	0.000212782	0.00375408
PWY-5655: L-tryptophan degradation IX	2.56262	3.1544	0.897209	3.51579	0.000438446	0.0067685
PWY-7805: (aminomethyl)phosphonate degradation	2.41422	3.14861	0.782192	4.02537	5.68852e-05	0.00127733
PWY-5497: purine nucleobases degradation II (anaerobic)	2.64439	3.07748	0.777036	3.96054	7.4782e-05	0.00152109
PWY-7315: dTDP-N-acetylthomosamine biosynthesis	3.20034	3.00455	0.899044	3.34194	0.000831952	0.0114162
PWY-5994: palmitate biosynthesis (type I fatty acid synthase)	2.62259	3.00404	0.942769	3.18641	0.00144052	0.0173566
PWY-5651: L-tryptophan degradation to 2-amino-3-carboxymuconate semialdehyde	2.49429	2.9972	0.863927	3.46927	0.000521872	0.00781227
PWY-5840: superpathway of menaquinol-7 biosynthesis	2.64047	2.89957	0.717051	4.04374	5.26059e-05	0.00123749
PWY-6993: nicotine degradation II (pyrrolidine pathway)	2.44424	2.81072	0.791768	3.54992	0.000385345	0.00632954
PWY-6538: caffeine degradation III (bacteria, via demethylation)	2.45635	2.72609	0.810521	3.36338	0.000769931	0.010867
PWY-4041: &gamma;-glutamyl cycle	2.8474	2.60293	0.73489	3.54194	0.000397198	0.00632954
PWY-7616: methanol oxidation to carbon dioxide	2.51189	2.54634	0.710425	3.58424	0.000338058	0.00575865
PWY-6339: syringate degradation	4.07706	-2.59259	0.887178	-2.92229	0.00347468	0.0357602
PWY-1622: formaldehyde assimilation I (serine pathway)	6.01761	-2.59938	0.798258	-3.25632	0.00112867	0.0139391
PWY-7337: 10-cis-heptadecenoyl-CoA degradation (yeast)	2.63052	-2.66907	0.816289	-3.26976	0.00107639	0.0136343
PWY-7338: 10-trans-heptadecenoyl-CoA degradation (reductase-dependent, yeast)	2.63052	-2.66907	0.816289	-3.26976	0.00107639	0.0136343
P441-PWY: superpathway of N-acetylneuraminate degradation	2.51786	-2.79917	0.845074	-3.31234	0.000925187	0.0123525
PWY-6338: superpathway of vanillin and vanillate degradation	2.99923	-3.71301	0.826957	-4.48997	7.12327e-06	0.000206994
PWY-7097: vanillin and vanillate degradation I	2.99923	-3.71301	0.826957	-4.48997	7.12327e-06	0.000206994
P124-PWY: Bifidobacterium shunt	7.74891	-3.9391	0.900855	-4.37263	1.22761e-05	0.000319179
GALACT-GLUCUROCAT-PWY: superpathway of hexuronide and hexuronate degradation	2.77954	-4.54178	0.839548	-5.4098	6.30967e-08	7.79245e-06
Common
031ppb and 125ppb
031ppb and 300ppb
031ppb specific
